# Supplementary material for: Large scale text mining for deriving useful insights: A case study focused on microbiome
Source: Front Physiol. 2022 Aug 31;13:933069. doi: 10.3389/fphys.2022.933069 (PMC9473635; doi:10.3389/fphys.2022.933069)
Supplement: Supplementary file 2 [file Table1.XLSX]

## Sheet: disbiome-compare
disease_name	organism_name	distance
autism	lactobacillus	0.961524
autism	desulfovibrio	0.896481
autism	clostridia cluster i	1.02367
multiple sclerosis	eggerthella lenta	0.993879
multiple sclerosis	streptococcus thermophiles	1.08831
multiple sclerosis	faecalibacterium prausnitzii	0.880821
multiple sclerosis	anaerostipes hadrus	1.06161
multiple sclerosis	eubacterium rectale	0.970569
multiple sclerosis	clostridium	1.04373
multiple sclerosis	bacteroides stercoris	0.978427
multiple sclerosis	bacteroides coprocola	1.03486
multiple sclerosis	lactobacillus rogosae
multiple sclerosis	lachnospira pectinoschiza
multiple sclerosis	roseburia	1.00425
multiple sclerosis	sutterella wadsworthensis	0.985583
multiple sclerosis	bacteroides coprophilus	0.959481
multiple sclerosis	desulfotomaculum	1.02277
multiple sclerosis	prevotella copri	0.891243
multiple sclerosis	megamonas funiformis	0.949673
crohn's disease	faecalibacterium prausnitzii	0.930347
crohn's disease	ruminococcus gnavus	0.928388
crohn's disease	dialister invisus	0.984926
crohn's disease	bifidobacterium adolescentis	1.11919
crohn's disease	parvimonas micra	0.945469
crohn's disease	prevotella melaninogenica	0.903291
crohn's disease	peptostreptococcus anaerobius	1.07128
crohn's disease	staphylococcus aureus	0.939146
crohn's disease	streptococcus anginosus	0.9079
crohn's disease	streptococcus mutans	0.94515
crohn's disease	bacteroides ureolyticus
crohn's disease	campylobacter gracilis	0.985402
crohn's disease	streptococcus intermedius	0.894363
ulcerative colitis	parvimonas micra	0.89893
ulcerative colitis	peptostreptococcus anaerobius	0.926308
ulcerative colitis	staphylococcus aureus	1.01729
ulcerative colitis	streptococcus anginosus	0.90985
ulcerative colitis	streptococcus mitis	1.01605
irritable bowel syndrome	bifidobacterium	0.880774
irritable bowel syndrome	ruminococcus productus
irritable bowel syndrome	veillonella	1.10366
irritable bowel syndrome	bacteroides	1.05439
irritable bowel syndrome	pseudomonas aeruginosa	1.0647
cirrhosis	bifidobacterium catenulatum	1.08255
cirrhosis	bifidobacterium longum	0.998092
cirrhosis	bifidobacterium dentium	1.18347
cirrhosis	enterococcus	0.864531
cirrhosis	enterobacter	0.915308
cirrhosis	bifidobacterium	0.970458
cirrhosis	clostridium	0.97954
type 2 diabetes	prevotella	0.769059
type 2 diabetes	roseburia	0.86526
type 2 diabetes	akkermansia muciniphila	0.814771
type 2 diabetes	bacteroides intestinalis	0.982657
type 2 diabetes	clostridium boltae
type 2 diabetes	clostridium hathewayi	0.992103
type 2 diabetes	clostridium ramosum	0.9041
type 2 diabetes	clostridium symbiosum	1.05439
type 2 diabetes	eggerthella lenta	1.04365
type 2 diabetes	escherichia coli	1.16019
type 2 diabetes	alistipes	1.07707
type 2 diabetes	parabacteroides	0.928125
type 2 diabetes	subdoligranulum	0.925761
type 2 diabetes	lachnospiraceae	0.936096
type 2 diabetes	eubacterium rectale	0.886215
type 2 diabetes	faecalibacterium prausnitzii	0.856048
type 2 diabetes	haemophilus parainfluenzae	0.950333
type 2 diabetes	roseburia intestinalis	0.961093
type 2 diabetes	roseburia inulinivorans	0.986545
type 2 diabetes	eubacterium	0.984364
type 2 diabetes	erysipelotrichaceae	0.931428
obesity	bacteroides vulgatus	0.95489
obesity	lactobacillus	0.971921
pouchitis	lactobacillus	0.851872
pouchitis	streptococcus	0.875187
pouchitis	clostridium	0.77485
pouchitis	eubacterium	0.874182
pouchitis	roseburia	0.850093
pouchitis	escherichia	0.890242
pouchitis	bacteroides	0.795805
pouchitis	parabacteroides	0.965345
pouchitis	prevotella	0.832146
pouchitis	lachnospira	0.857344
pouchitis	faecalibacterium	0.783692
pouchitis	acidaminococcus	0.886638
pouchitis	veillonella	0.839176
pouchitis	akkermansia	0.816247
pouchitis	citrobacter	0.778185
pouchitis	leptospira	1.04844
pouchitis	pseudoalteromonas	0.990324
pouchitis	desulfosporosinus	0.869907
pouchitis	microcystis	1.04172
pouchitis	methylobacter	0.920625
short bowel syndrome	escherichia	0.956053
short bowel syndrome	shigella	1.04419
short bowel syndrome	streptococcus	1.02748
short bowel syndrome	alistipes	1.02524
short bowel syndrome	parabacteroides	0.954859
short bowel syndrome	lachnospiraceae	0.866472
acquired immunodeficiency syndrome	ruminococcus callidus	0.911067
acquired immunodeficiency syndrome	ruminococcus bromii	0.946265
laryngeal carcinoma	streptococcus	0.590006
laryngeal carcinoma	fusobacterium	0.665365
laryngeal carcinoma	prevotella	0.692958
laryngeal carcinoma	parvimonas	0.692942
laryngeal carcinoma	peptostreptococcus	0.615391
laryngeal carcinoma	dialister	0.636478
laryngeal carcinoma	mobiluncus	0.779804
laryngeal carcinoma	erysipelotrichaceae incertae sedis	0.789741
laryngeal carcinoma	serratia	0.983597
laryngeal carcinoma	proteus	0.749188
laryngeal carcinoma	pyramidobacter	0.604758
laryngeal carcinoma	hallella
laryngeal carcinoma	methylobacterium	0.810479
laryngeal carcinoma	peptostreptococcaceae incertae sedis	0.732076
laryngeal carcinoma	selenomonas	0.917224
laryngeal carcinoma	mycoplasma	0.703807
laryngeal carcinoma	catonella	0.677293
laryngeal carcinoma	aggregatibacter	0.653296
laryngeal carcinoma	staphylococcus	0.671911
laryngeal carcinoma	treponema	0.788487
laryngeal carcinoma	schlegelella	0.717167
laryngeal carcinoma	moraxella	0.541391
laryngeal carcinoma	capnocytophaga	0.706049
laryngeal carcinoma	helicobacter	0.78093
laryngeal carcinoma	pandoraea	0.831952
laryngeal carcinoma	abiotrophia	0.609014
psoriasis	streptococcus	0.884183
psoriasis	propionibacterium	0.750702
cystic fibrosis	aeromonas	1.02747
cystic fibrosis	ferribacter thermoautotrophicus
cystic fibrosis	mannheimia	0.968302
cystic fibrosis	lyrodus pedicellatus
cystic fibrosis	nitrosomonas eutropha	1.08144
cystic fibrosis	calyptogena magnifica
cystic fibrosis	fucophilus fucoidanolyticus
cystic fibrosis	dietzia maris	0.939646
cystic fibrosis	clostridium acetobutylicum	0.93807
cystic fibrosis	bifidobacterium breve	1.00314
cystic fibrosis	thermosipho
cystic fibrosis	thiomicrospira crunogena
cystic fibrosis	sphingobacterium	0.990207
cystic fibrosis	hymenobacter	0.999481
cystic fibrosis	nodularia sphaerocarpa	0.983233
cystic fibrosis	bifidobacterium thermacidophilum porcinum
cystic fibrosis	bifidobacterium adolescentis	0.984917
cystic fibrosis	mitrastema yamamotoi
cystic fibrosis	symbiobacterium toebii	1.06284
cystic fibrosis	sphingopyxis flavimaris
cystic fibrosis	corynebacterium jeikeium	0.818621
chronic obstructive pulmonary disease	streptococcus pneumoniae	0.662405
chronic obstructive pulmonary disease	klebsiella pneumoniae	0.813809
chronic obstructive pulmonary disease	pseudomonas aeruginosa	0.608305
crohn's disease	anaerotruncus	1.08304
crohn's disease	bacillus	1.19601
crohn's disease	bacteroides	1.06134
crohn's disease	cellulosilyticum	1.02279
crohn's disease	christensenella	1.07749
crohn's disease	citrobacter	1.08019
crohn's disease	coprococcus	1.01907
crohn's disease	desulfovibrio	1.06286
crohn's disease	enterobacter	1.17315
crohn's disease	eubacterium	1.00859
crohn's disease	faecalibacterium	1.00115
crohn's disease	holdemania	1.06309
crohn's disease	lachnospira	1.02335
crohn's disease	lactobacillus	1.07857
crohn's disease	odoribacter	1.0967
crohn's disease	parabacteroides	1.1226
crohn's disease	prevotella	0.94151
crohn's disease	pseudoflavonifractor	1.05123
crohn's disease	roseburia	1.05064
crohn's disease	ruminococcus	1.04382
crohn's disease	sarcina	1.09842
crohn's disease	subdoligranulum	1.05689
crohn's disease	turicibacter	1.14506
crohn's disease	actinomyces	0.958683
crohn's disease	bifidobacterium	1.09871
crohn's disease	enterococcus	1.15288
crohn's disease	escherichia	1.05949
crohn's disease	blautia faecis	1.13513
crohn's disease	roseburia inulinivorans	1.14448
crohn's disease	ruminococcus torques	0.997788
crohn's disease	clostridium lavalense
crohn's disease	bacteriodes uniformis	1.1512
crohn's disease	christensenella minuta	1.04237
crohn's disease	holdemania filiformis	1.03331
crohn's disease	eubacterium fissicatena
crohn's disease	flavonifractor plautii	0.935479
crohn's disease	alistipes putredinis	1.00139
crohn's disease	clostridium lituseburense	1.12064
crohn's disease	roseburia intestinalis	1.11882
crohn's disease	clostridium asparagiform	0.994522
crohn's disease	clostrdium disporicum
crohn's disease	clostridium lactafifermentans	0.994522
crohn's disease	pseudoflavonifractor capillosus
crohn's disease	eubacterium ventriosum	1.19509
crohn's disease	eubacterium desmolans
colorectal cancer	bacteroides	0.907652
colorectal cancer	prevotella	0.83896
ulcerative colitis	ruminococcus gnavus	0.811556
ulcerative colitis	ruminococcus torques	0.831341
ulcerative colitis	akkermansia muciniphila	0.718603
crohn's disease	akkermansia muciniphila	0.970057
inflammatory bowel disease	bacteroides thetaiotaomicron	0.888591
inflammatory bowel disease	pseudomonas straminea	1.3127
inflammatory bowel disease	bacillus licheniformis	1.16201
inflammatory bowel disease	gluconobacter oxydans	1.00453
autism	bifidobacterium	0.887498
autism	enterococcus	1.0508
autism	bacillus	1.10846
autism	klebsiella oxytoca	0.986675
autism	enterobacter cloacae	0.940747
autism	hathewaya histolytica	0.963804
autism	sutterella wadsworthensis	0.999446
autism	sutterella stercoricanis
autism	akkermansia	0.893102
autism	veillonellaceae	0.906666
autism	prevotella	0.980056
autism	coprococcus	0.885007
autism	desulfovibrio desulfuricans	0.992293
autism	desulfovibrio intestinalis
autism	bacteroides vulgatus	0.983304
autism	desulfovibrio piger	0.985206
autism	sutterella	0.841217
autism	ruminococcus torques	0.866015
autism	clostridium boltae
autism	clostridium hathewayi	1.04942
autism	clostridium methylpentosum
autism	dialister invisus	1.08434
autism	eubacterium eligens	1.02923
autism	eubacterium ruminantium	1.02337
autism	phascolarctobacterium faecium	0.995193
autism	roseburia intestinalis	1.02542
autism	bacteroides stercoris	0.970342
autism	parabacteroides distasonis	0.919752
autism	prevotella oulorum
autism	collinsella	0.924807
autism	bifidobacterium longum	0.88245
autism	bifidobacterium angulatum	0.868601
autism	clostridium leptum	0.986619
autism	flavonifractor plautii	0.985885
autism	sporobacter termitidis
autism	clostridium aminobutyricum
autism	paraclostridium bifermentans
autism	clostridium butyricum	1.04394
autism	clostridium clostridioforme	0.951343
autism	clostridium cocleatum	1.05624
autism	clostridioides difficile	0.936116
autism	clostridium disporicum	0.933365
autism	terrisporobacter glycolicus
autism	clostridium innocuum	1.10668
autism	clostridium perfringens	0.9795
autism	clostridium ramosum	0.96709
autism	erysipelatoclostridium ramosum
autism	clostridium scindens	0.923412
autism	paeniclostridium sordellii
autism	clostridium spiroforme
autism	clostridium subterminale
autism	clostridium symbiosum	1.0462
autism	clostridium tertium	1.05422
autism	ruminococcus albus	0.977806
autism	ruminococcus flavefaciens	1.01908
autism	ruminococcus gnavus	0.895841
autism	ruminococcus lactaris	0.940252
major depressive disorder	bacteroidales	1.00876
major depressive disorder	lachnospiraceae	0.920951
major depressive disorder	alistipes	0.907169
major depressive disorder	oscillibacter	0.752284
major depressive disorder	blautia	0.828623
major depressive disorder	lachnospiraceae incertae sedis	0.859633
major depressive disorder	megamonas	0.867642
major depressive disorder	parabacteroides	0.882005
major depressive disorder	phascolarctobacterium	0.779813
major depressive disorder	parasutterella	0.745484
major depressive disorder	roseburia	0.819354
major depressive disorder	bacteroides	0.996459
major depressive disorder	dialister	0.802924
major depressive disorder	faecalibacterium	0.725407
major depressive disorder	prevotella	0.850002
major depressive disorder	ruminococcus	0.761015
bipolar disorder	faecalibacterium	0.808922
multiple sclerosis	bacteroidaceae	1.11614
multiple sclerosis	faecalibacterium	0.95159
multiple sclerosis	ruminococcus	0.962666
multiple sclerosis	proteobacteria	1.097
multiple sclerosis	actinobacteria	1.15047
multiple sclerosis	bifidobacterium	1.08157
multiple sclerosis	desulfovibrio	1.00117
multiple sclerosis	christensenella	1.08795
multiple sclerosis	lachnospiraceae	1.06078
multiple sclerosis	ruminococcaceae	1.03582
multiple sclerosis	akkermansia	0.954192
multiple sclerosis	parabacteroides	1.11041
multiple sclerosis	methanobrevibacter	1.04492
multiple sclerosis	bacteroides	1.13516
multiple sclerosis	butyricimonas	0.969436
chronic fatigue syndrome	enterococcus faecalis	1.04214
chronic fatigue syndrome	streptococcus sanguinis	1.04745
chronic fatigue syndrome	ethanoligenens	0.925982
chronic fatigue syndrome	moryella	0.991542
chronic fatigue syndrome	ruminococcus	0.869406
chronic fatigue syndrome	eubacterium	0.962744
chronic fatigue syndrome	turicibacter	1.00564
chronic fatigue syndrome	holdemania	0.921098
chronic fatigue syndrome	lactonifactor
chronic fatigue syndrome	syntrophococcus	0.868983
chronic fatigue syndrome	alistipes	0.886895
chronic fatigue syndrome	asaccharobacter
chronic fatigue syndrome	enterobacteriaceae	1.11505
chronic fatigue syndrome	ruminococcaceae	0.963111
chronic fatigue syndrome	bifidobacteriaceae	1.06981
parkinson's disease	enterobacteriaceae	1.0672
parkinson's disease	akkermansia muciniphila	0.993865
parkinson's disease	bifidobacterium	1.10974
parkinson's disease	methanobrevibacter smithii	1.06033
parkinson's disease	faecalibacterium prausnitzii	0.946327
parkinson's disease	prevotellaceae	1.03106
parkinson's disease	bacteroides	1.15403
parkinson's disease	blautia	1.06813
parkinson's disease	coprococcus	1.02855
parkinson's disease	dorea	1.00709
parkinson's disease	roseburia	1.0414
parkinson's disease	oscillospira	1.07276
parkinson's disease	ralstonia	1.06867
parkinson's disease	akkermansia	0.971716
parkinson's disease	faecalibacterium	0.998781
parkinson's disease	lactobacillus	1.15273
parkinson's disease	christensenella	1.08626
parkinson's disease	lachnospiraceae	1.07999
parkinson's disease	blautia coccoides	1.22144
parkinson's disease	clostridium leptum	1.14073
parkinson's disease	bacteroides fragilis	0.914196
parkinson's disease	prevotella	0.981146
parkinson's disease	veillonella	0.951711
parkinson's disease	solobacterium	1.00915
parkinson's disease	lactobacillaceae	1.13991
parkinson's disease	coriobacteriaceae	1.08753
parkinson's disease	capnocytophaga	0.934547
parkinson's disease	rothia	0.974376
parkinson's disease	leptotrichia	1.00752
parkinson's disease	actinomyces	1.0233
parkinson's disease	haemophilus	0.888809
parkinson's disease	neisseria	0.944522
parkinson's disease	gemella	0.923903
parkinson's disease	corynebacterium	1.04448
parkinson's disease	granulicatella	0.957448
parkinson's disease	pasteurellaceae	1.0049
parkinson's disease	micrococcaceae	1.10022
parkinson's disease	carnobacteriaceae	1.05344
parkinson's disease	moryella	1.07593
parkinson's disease	erysipelotrichaceae	1.15652
alzheimer's disease	eubacterium rectale	0.993384
alzheimer's disease	escherichia	1.05496
alzheimer's disease	shigella	0.977644
alzheimer's disease	bacteroides fragilis	0.908717
cirrhosis	porphyromonadaceae	0.92329
cirrhosis	staphylococcaceae	0.878386
cirrhosis	enterococcaceae	0.794472
cirrhosis	lachnospiraceae	0.878891
cirrhosis	clostridiales xiv
cirrhosis	ruminococcaceae	0.916115
cirrhosis	veillonellaceae	0.925819
cirrhosis	enterobacteriaceae	0.816004
cirrhosis	pasteurellaceae	1.01933
cirrhosis	streptococcaceae	0.783669
cirrhosis	fusobacteriaceae	0.880075
cirrhosis	lachnospira	0.890612
cirrhosis	bacteroidaceae	0.829789
crohn's disease	clostridium leptum	1.10272
ulcerative colitis	blautia coccoides	0.853444
infective colitis	bacteroides	0.942332
crohn's disease	collinsella	1.0097
crohn's disease	hallella
ulcerative colitis	prevotella	0.864502
crohn's disease	anaerovorax	1.07607
crohn's disease	peptococcus	1.0922
crohn's disease	acidaminococcus	0.99674
ulcerative colitis	catenibacterium	0.993279
crohn's disease	lactococcus	1.19849
ulcerative colitis	streptococcus	0.990734
crohn's disease	aeromonas	1.12539
crohn's disease	shigella	1.01615
ulcerative colitis	asteroleplasma	0.981978
crohn's disease	eubacterium rectale	1.0253
crohn's disease	ruminococcus albus	1.11524
crohn's disease	ruminococcus callidus	1.13511
crohn's disease	ruminococcus bromii	1.06536
crohn's disease	bacteroides fragilis	0.889564
crohn's disease	bacteroides vulgatus	1.00643
crohn's disease	lactobacillus fermentum	1.06882
crohn's disease	clostridioides difficile	0.801963
crohn's disease	shigella flexneri	1.04024
crohn's disease	listeria	1.08001
crohn's disease	enterococcus faecium	1.04353
infective colitis	blautia coccoides	0.980373
infective colitis	clostridium leptum	1.00099
infective colitis	faecalibacterium prausnitzii	0.963019
infective colitis	bifidobacterium	1.00453
crohn's disease	blautia coccoides	1.17675
ulcerative colitis	clostridium leptum	0.833584
ulcerative colitis	faecalibacterium prausnitzii	0.671552
ulcerative colitis	bifidobacterium	0.824025
ulcerative colitis	fusobacterium varium	0.830302
ulcerative colitis	desulfovibrio	0.868693
crohn's disease	capnocytophaga	0.920566
crohn's disease	rothia	0.983581
crohn's disease	tm7	1.03955
irritable bowel syndrome	blautia coccoides	1.04326
irritable bowel syndrome	bifidobacterium catenulatum	1.02277
irritable bowel syndrome	dorea	0.900084
irritable bowel syndrome	haemophilus parainfluenzae	1.14425
irritable bowel syndrome	eubacterium	0.988076
irritable bowel syndrome	anaerovorax	0.96783
irritable bowel syndrome	bacteroides vulgatus	1.00136
irritable bowel syndrome	enterobacter	1.09692
irritable bowel syndrome	oxalobacter	0.91083
irritable bowel syndrome	raoultella	1.09153
irritable bowel syndrome	dehalobacter	1.11227
irritable bowel syndrome	fusibacter	1.03608
irritable bowel syndrome	oxobacter	1.04125
irritable bowel syndrome	parasporobacterium
irritable bowel syndrome	alistipes	1.18179
irritable bowel syndrome	bacteroides fragilis	0.958719
irritable bowel syndrome	bacteroides intestinalis	1.03221
irritable bowel syndrome	bacteroides ovatus	1.07769
irritable bowel syndrome	bacteroides plebeius	0.965085
irritable bowel syndrome	bacteroides stercoris	0.976206
irritable bowel syndrome	bacteriodes uniformis	1.07201
irritable bowel syndrome	odoribacter	0.969282
irritable bowel syndrome	parabacteroides	1.02465
irritable bowel syndrome	prevotella oralis	1.02931
irritable bowel syndrome	prevotella ruminicola	1.08715
irritable bowel syndrome	prevotella tannerae	1.16091
irritable bowel syndrome	tannerella	1.19202
irritable bowel syndrome	aneurinibacillus
irritable bowel syndrome	streptococcus intermedius	1.11478
irritable bowel syndrome	clostridium leptum	0.939017
irritable bowel syndrome	flavonifractor plautii	0.96742
irritable bowel syndrome	papillibacter	1.06602
irritable bowel syndrome	dialister	1.0572
irritable bowel syndrome	peptococcus	1.1015
irritable bowel syndrome	clostridioides difficile	0.766976
irritable bowel syndrome	blautia	0.978272
irritable bowel syndrome	marvinbryantia	1.0236
irritable bowel syndrome	tyzzerella nexilis	1.03158
irritable bowel syndrome	clostridium symbiosum	0.958286
irritable bowel syndrome	coprococcus eutactus	1.0411
irritable bowel syndrome	lachnospira	0.933355
irritable bowel syndrome	roseburia	0.970732
irritable bowel syndrome	ruminococcus gnavus	0.927723
irritable bowel syndrome	ruminococcus lactaris	1.0065
colorectal cancer	roseburia	0.830965
colorectal cancer	microbacterium	1.08678
colorectal cancer	anoxybacillus	0.995409
colorectal cancer	fusobacterium	0.680065
colorectal cancer	campylobacter	0.835851
colorectal cancer	streptococcus	0.931979
colorectal cancer	bacteroides finegoldii	1.12481
colorectal cancer	bacteroides intestinalis	0.962015
colorectal cancer	prevotella copri	0.809197
colorectal cancer	ruminococcus obeum	0.883435
colorectal cancer	dorea formicigenerans	0.925745
colorectal cancer	lachnobacterium bovis	0.939159
colorectal cancer	lachnospira pectinoschiza
colorectal cancer	pseudobutyrivibrio ruminis	0.965251
colorectal cancer	bacteroides capillosus
colorectal cancer	ruminococcus albus	1.08577
colorectal cancer	dialister invisus	0.906438
colorectal cancer	dialister pneumosintes	1.04409
colorectal cancer	megamonas hypermegale	0.933628
colorectal cancer	acidaminobacter
colorectal cancer	phascolarctobacterium	0.957869
colorectal cancer	citrobacter farmeri	1.15617
colorectal cancer	akkermansia muciniphila	0.760905
colorectal cancer	fusobacterium nucleatum	0.534266
colorectal cancer	clostridioides difficile	0.777958
colorectal cancer	eubacterium rectale	0.836745
colorectal cancer	faecalibacterium prausnitzii	0.775173
colorectal cancer	enterococcus faecalis	0.998829
colorectal cancer	lactococcus	0.968315
colorectal cancer	escherichia	0.858686
colorectal cancer	peptostreptococcus	0.848391
colorectal cancer	epilithonimonas
colorectal cancer	flavobacterium	1.16023
colorectal cancer	pedobacter	1.15084
colorectal cancer	sphingobacterium	1.0665
colorectal cancer	caulobacter	1.03642
colorectal cancer	brevundimonas	1.01049
colorectal cancer	sphingomonas	1.14918
colorectal cancer	acidovorax	1.06082
colorectal cancer	janthinobacterium	1.08438
colorectal cancer	buttiauxella	1.03235
colorectal cancer	rahnella	1.00853
colorectal cancer	acinetobacter	1.10513
colorectal cancer	psychrobacter	1.13406
colorectal cancer	pseudomonas	1.14506
colorectal cancer	stenotrophomonas	1.08692
colorectal cancer	propionibacterium	1.07498
colorectal cancer	blautia coccoides	1.02812
colorectal cancer	clostridium leptum	0.879618
colorectal cancer	bacteroides fragilis	0.645299
colorectal cancer	bifidobacterium	0.834148
colorectal cancer	atopobium	0.882288
colorectal cancer	enterobacteriaceae	0.933959
colorectal cancer	staphylococcus	1.11576
colorectal cancer	helicobacter	0.673955
colorectal cancer	aquabacterium	1.16277
colorectal cancer	lactobacillus	0.923819
colorectal cancer	cloacibacterium	1.02819
colorectal cancer	dorea	0.875399
colorectal cancer	turicibacter	0.912744
colorectal cancer	akkermansia	0.770852
colorectal cancer	marvinbryantia	1.00483
colorectal cancer	ochrobactrum	1.1208
colorectal cancer	paraprevotella	0.972241
colorectal cancer	parabacteroides	0.939782
colorectal cancer	ruminococcaceae	0.953521
colorectal cancer	faecalibacterium	0.858922
colorectal cancer	bacillus	1.10461
colorectal cancer	methylobacterium	1.13569
colorectal cancer	acidocella	1.02183
colorectal cancer	gemella	0.882595
colorectal cancer	mogibacterium	0.906719
colorectal cancer	klebsiella	0.949107
colorectal cancer	anaerostipes	0.946407
colorectal cancer	blautia	0.907415
colorectal cancer	lachnospira	0.911465
colorectal cancer	porphyromonas	0.993596
colorectal cancer	anaerococcus	0.970517
colorectal cancer	slackia	0.851994
colorectal cancer	anaerotruncus	0.939317
colorectal cancer	collinsella	0.930337
colorectal cancer	desulfovibrio	0.838353
colorectal cancer	eubacterium	0.870116
atherosclerosis	roseburia	0.880149
atherosclerosis	eubacterium	1.00585
atherosclerosis	collinsella	0.885734
atherosclerosis	anaeroglobus	0.924921
type 2 diabetes	lactobacillus gasseri	0.919431
type 2 diabetes	lactobacillus salivarius	1.14397
type 2 diabetes	streptococcus mutans	1.00462
type 2 diabetes	clostridium clostridioforme	0.921013
type 2 diabetes	desulfurispirillum indicum	0.986932
type 2 diabetes	clostridium beijerinckii	0.993491
type 2 diabetes	clostridium botulinum	1.01035
type 2 diabetes	pyramidobacter piscolens
type 2 diabetes	clostridium thermocellum	0.992751
aggressive periodontitis	eubacterium yurii
aggressive periodontitis	campylobacter	0.894272
aggressive periodontitis	leptotrichia	0.582801
type 2 diabetes	blautia coccoides	0.941883
type 2 diabetes	atopobium	0.802092
aggressive periodontitis	eubacterium nodatum	0.625867
type 2 diabetes	lactobacillus	0.940718
type 2 diabetes	lactobacillus reuteri	1.02246
type 2 diabetes	lactobacillus plantarum	1.02068
aggressive periodontitis	actinomyces viscosus	0.629637
aggressive periodontitis	campylobacter concisus	0.692069
aggressive periodontitis	escherichia coli	1.02129
aggressive periodontitis	veillonella parvula	0.614329
aggressive periodontitis	filifactor alocis	0.528854
aggressive periodontitis	fusobacterium nucleatum	0.624538
aggressive periodontitis	streptococcus sanguinis	0.602155
type 1 diabetes	bacteroides fragilis	0.861582
type 1 diabetes	bacteroides thetaiotaomicron	1.02308
type 1 diabetes	bacteroides vulgatus	0.888059
type 1 diabetes	eubacterium eligens	0.892405
type 1 diabetes	eubacterium rectale	0.886215
type 1 diabetes	faecalibacterium prausnitzii	0.856048
type 1 diabetes	bacteroides ovatus	0.973346
type 1 diabetes	bacteriodes uniformis	0.929475
type 1 diabetes	prevotella	0.769059
type 1 diabetes	blautia coccoides	0.941883
type 1 diabetes	bifidobacterium	0.884893
type 1 diabetes	lactobacillus	0.940718
type 1 diabetes	clostridium	0.989098
type 1 diabetes	veillonella	0.867181
type 1 diabetes	bacteroides	0.89442
obesity	bacteroidetes	0.900505
obesity	actinobacteria	1.13257
esophageal cancer	fusobacterium nucleatum	0.530812
acute skin abscess	staphylococcus aureus	0.54584
obesity	clostridium leptum	0.9459
obesity	ruminococcus flavefaciens	1.12509
obesity	bifidobacterium	0.845128
obesity	methanobrevibacter	0.955022
obesity	clostridium	1.00438
obesity	bifidobacterium infantis	1.06575
obesity	bacteroides fragilis	0.982026
obesity	staphylococcus aureus	1.19161
obesity	selenomonas noxia	1.01235
obesity	veillonella parvula	1.07573
obesity	streptococcus mitis	1.1027
obesity	streptococcus anginosus	1.13865
obesity	streptococcus oralis	1.19312
obesity	streptococcus gordonii	1.10616
obesity	streptococcus intermedius	1.06175
obesity	streptococcus sanguinis	1.0911
obesity	peptostreptococcus micros	1.04592
obesity	streptococcus constellatus	1.03812
obesity	prevotella melaninogenica	1.06069
obesity	prevotella intermedia	1.08418
obesity	prevotella nigrescens	1.11436
obesity	capnocytophaga ochracea	1.10924
obesity	porphyromonas gingivalis	0.949155
obesity	capnocytophaga sputigena	1.11387
obesity	tanerella forsythia
obesity	capnocytophaga gingivalis	1.07473
obesity	neisseria mucosa	1.12723
obesity	aggregatibacter actinomycetemcomitans	0.970985
obesity	campylobacter rectus	1.01824
obesity	eikenella corrodens	1.07202
obesity	fusobacterium periodonticum	1.02531
obesity	fusobacterium nucleatum	0.971274
obesity	treponema socranskii	1.07119
obesity	treponema denticola	1.00785
necrotizing enterocolitis	gammaproteobacteria	1.0861
necrotizing enterocolitis	clostridium butyricum	0.706742
necrotizing enterocolitis	staphylococcus epidermidis	0.886048
necrotizing enterocolitis	clostridium perfringens	0.741864
caries	streptococcus	0.72944
caries	veillonella	0.683249
caries	leptotrichia	0.559095
caries	selenomonas	0.84471
caries	capnocytophaga	0.61375
caries	porphyromonas	0.793898
atopy	faecalibacterium prausnitzii	0.848316
atopy	akkermansia muciniphila	0.872792
atopy	clostridium cluster iv	1.04675
familial adenomatous polyposis	faecalibacterium prausnitzii	0.748754
familial adenomatous polyposis	bacteroides vulgatus	0.844495
pouchitis	lachnospiraceae	0.810374
pouchitis	ruminococcaceae	0.805691
pouchitis	enterobacteriaceae	0.776353
caries	mitis group streptococci	0.835004
caries	prevotella	0.778866
caries	streptococcus sanguinis	0.594583
caries	streptococcus mitis	0.585168
caries	streptococcus oralis	0.583005
caries	burkholderia	1.03767
allergy	bifidobacterium adolescentis	0.934817
allergy	bifidobacterium bifidum	0.866344
celiac disease, coaliac disease	bifidobacterium	1.03438
celiac disease, coaliac disease	hathewaya histolytica	0.736757
celiac disease, coaliac disease	clostridium lituseburense	1.05062
celiac disease, coaliac disease	staphylococcus	1.0749
celiac disease, coaliac disease	bacteroides-prevotella group	1.18414
celiac disease, coaliac disease	faecalibacterium prausnitzii	0.902299
ankylosing spondylitis	lachnospiraceae	1.05272
ankylosing spondylitis	ruminococcaceae	1.01058
ankylosing spondylitis	rikenellaceae	0.959235
ankylosing spondylitis	porphyromonadaceae	0.94118
ankylosing spondylitis	bacteroidaceae	1.03427
ankylosing spondylitis	veillonellaceae	0.890445
ankylosing spondylitis	prevotellaceae	0.91811
obesity	faecalibacterium prausnitzii	0.862066
atopic eczema	coprococcus eutactus	0.841141
hiv infection	brachyspira	0.812258
hiv infection	campylobacter	0.695863
hiv infection	catenibacterium	1.0461
hiv infection	escherichia	0.914349
hiv infection	enterobacteriaceae	0.895704
hiv infection	fusobacteriaceae	0.873627
hiv infection	mogibacterium	0.990996
hiv infection	prevotella	0.853929
hiv infection	ralstonia	0.963347
hiv infection	akkermansia	0.985621
hiv infection	bacteroides	1.00885
hiv infection	blautia	1.03643
hiv infection	coprococcus	1.06526
hiv infection	dialister	0.926554
hiv infection	dorea	1.07004
hiv infection	faecalibacterium	0.999454
hiv infection	lachnospira	1.0534
hiv infection	roseburia	1.04025
hiv infection	ruminococcus	1.07233
hiv infection	odoribacter	1.07909
hiv infection	oscillospira	1.0704
hiv infection	barnesiellaceae	1.01968
hiv infection	peptostreptococcaceae	1.03583
hiv infection	rikenellaceae	1.01129
systemic sclerosis	verrucomicrobium
systemic sclerosis	fusobacterium	0.955099
systemic sclerosis	actinobacteria	1.14254
systemic sclerosis	prevotella	1.04256
systemic sclerosis	erwinia	1.23883
systemic sclerosis	trabsulsiella
systemic sclerosis	faecalibacterium	1.05177
systemic sclerosis	clostridium	1.11555
systemic sclerosis	rikenella	1.13098
systemic sclerosis	lactobacillus	1.14344
systemic sclerosis	bifidobacterium	1.16851
primary sclerosing cholangitis	enterococcus	0.952363
primary sclerosing cholangitis	parabacteroides	0.984891
primary sclerosing cholangitis	anaerostipes hadrus	1.04981
primary sclerosing cholangitis	parabacteroides distasonis	0.917067
primary sclerosing cholangitis	streptococcus parasanguinis	1.03509
primary sclerosing cholangitis	blautia obeum	0.944469
primary sclerosing cholangitis	veillonella	0.855514
primary sclerosing cholangitis	enterococcus faecium	1.09244
primary sclerosing cholangitis	enterococcus sp. nbrc 107345	0.969441
obesity	lactobacillus iners	0.953014
obesity	lactobacillus crispatus	0.970607
hiv infection	eubacterium	1.05671
hiv infection	alistipes	1.09563
hiv infection	peptostreptococcus	0.928819
hiv infection	anaerococcus	0.809128
hiv infection	porphyromonas	0.909387
hiv infection	fusobacterium	0.855213
preeclamsia	clostridium perfringens
preeclamsia	bulleidia moorei
hiv infection	bulleidia	0.931602
preeclamsia	coprococcus catus
hiv infection	parabacteroides	1.11132
hiv infection	eubacterium biforme	1.0545
hiv infection	catenibacterium mitsuokai
hiv infection	prevotella copri	0.90915
hiv infection	prevotella stercorea	0.971842
hiv infection	dialister propionicifaciens
hiv infection	mitsuokella jalaludinii	1.15575
hiv infection	allisonella histaminiformans
hiv infection	megasphaera elsdenii	1.04874
hiv infection	acidaminococcus fermentans
hiv infection	ruminococcus callidus	1.17405
hiv infection	desulfovibrio piger	0.953079
hiv infection	pseudomonadales	0.967476
pulmonary tubercolosis	veillonella dispar	0.920271
pulmonary tubercolosis	rothia mucilaginosa	0.83198
hiv infection	gammaproteobacteria	1.05775
hiv infection	erysipelotrichaceae	1.05045
hiv infection	barnesiella	1.0482
hiv infection	lachnospiraceae	0.993757
hiv infection	christensenellaceae	1.01016
hiv infection	ruminococcaceae	1.00902
hiv infection	brucellaceae	1.09448
hiv infection	xanthomonadaceae	1.04936
hiv infection	acinetobacter	0.965238
hiv infection	thalassospira	1.11947
juvenile idiopathic arthritis	firmicutes	0.945636
juvenile idiopathic arthritis	bacteroidetes	0.946483
hiv infection	salmonella	0.748272
hiv infection	serratia	0.900339
hiv infection	shigella	0.745528
hiv infection	klebsiella	0.964453
hiv infection	staphylococcus	0.854926
hiv infection	pseudomonas	1.19483
behcet's disease	bifidobacterium	1.09108
behcet's disease	eggerthella	0.878426
behcet's disease	prevotella	0.857936
behcet's disease	megamonas	0.889739
sj√∂gren syndrome	streptococcus	0.942031
sj√∂gren syndrome	leptotrichia	0.901024
sj√∂gren syndrome	fusobacterium	0.896534
sj√∂gren syndrome	bergeyella	1.00943
sj√∂gren syndrome	peptococcus	0.994925
sj√∂gren syndrome	butyrivibrio	1.08431
sj√∂gren syndrome	pseudobutyrivibrio	1.06947
sj√∂gren syndrome	escherichia	1.06036
sj√∂gren syndrome	blautia	0.936911
sj√∂gren syndrome	bacteroides	1.07938
sj√∂gren syndrome	parabacteroides	1.02931
sj√∂gren syndrome	faecalibacterium	1.01039
sj√∂gren syndrome	prevotella	0.897957
caries	actinobacillus	0.748731
caries	corynebacterium	0.802032
caries	pseudomonas	1.01329
cystic fibrosis	bifidobacterium	1.04736
cystic fibrosis	clostridium cluster xiva	1.05538
irritable bowel syndrome	lachnospiraceae	0.979758
irritable bowel syndrome	lactobacillus	0.96835
irritable bowel syndrome	streptococcus	1.08724
autoimmune hepatitis	bifidobacterium	1.12727
autoimmune hepatitis	lactobacillus	1.14457
hepatitis b	bifidobacterium	1.10337
hepatitis b	enterobacteriaceae	0.964119
hepatitis b	enterococcus faecalis	0.999296
hepatitis b	faecalibacterium prausnitzii	0.995342
caries	dialister pneumosintes	0.807759
caries	peptostreptococcaceae	0.957015
caries	porphyromonas catoniae	0.818909
aphthous ulcer	actinobacillus pleuropneumoniae	0.960402
aphthous ulcer	gemella morbillorum	0.771383
aphthous ulcer	granulicatella elegans	0.906821
aphthous ulcer	haemophilus quentini	0.644717
aphthous ulcer	haemophilus segnis	0.644717
aphthous ulcer	streptococcus anginosus	0.68337
aphthous ulcer	streptococcus salivarius	0.854914
aphthous ulcer	veillonella ratti
aphthous ulcer	lactobacillus gasseri	0.906887
aphthous ulcer	streptococcus intermedius	0.683255
aggressive periodontitis	treponema denticola	0.436665
aggressive periodontitis	tanerella forsythia
hiv infection	tropheryma whipplei	0.653613
pancreatic cancer	neisseria elongata	0.6635
pancreatic cancer	streptococcus mitis	0.731861
pancreatic cancer	granulicatella adiacens	0.765659
aggressive periodontitis	prevotella	0.842395
aggressive periodontitis	veillonella	0.732307
aggressive periodontitis	porphyromonas	0.727611
aggressive periodontitis	treponema	0.71805
tuberculosis	moryella	1.01118
tuberculosis	mogibacterium	0.955173
tuberculosis	oribacterium	0.891836
tuberculosis	prevotella melaninogenica	0.792028
tuberculosis	prevotella histicola	0.719288
tuberculosis	neisseria flavescens	0.808927
tuberculosis	streptococcus parasanguinis	0.882505
tuberculosis	lactobacillus crispatus	0.786589
tuberculosis	streptococcus anginosus	0.734289
tuberculosis	streptococcus cristatus	1.00643
tuberculosis	parvimonas micra	0.842111
tuberculosis	granulicatella adiacens	0.940513
tuberculosis	aggregatibacter aphrophilus
recurrent tonsillitis	haemophilus parainfluenzae	0.758967
recurrent tonsillitis	prevotella nanceiensis	0.795866
recurrent tonsillitis	actinomyces massiliensis
recurrent tonsillitis	granulicatella elegans	0.851349
recurrent tonsillitis	gemella haemolysans	0.770976
recurrent tonsillitis	gemella morbillorum	0.821323
recurrent tonsillitis	streptococcus sanguinis	0.825788
recurrent tonsillitis	granulicatella	0.710853
recurrent tonsillitis	oribacterium	0.885518
recurrent tonsillitis	streptococcus gordonii	0.801434
recurrent tonsillitis	streptococcus parasanguinis	0.805373
recurrent tonsillitis	streptococcus cristatus	0.91183
recurrent tonsillitis	streptococcus australis	0.85748
recurrent tonsillitis	streptococcus salivarius	0.860373
recurrent tonsillitis	streptococcus vestibularis	0.761832
recurrent tonsillitis	veillonella dispar	0.746217
recurrent tonsillitis	prevotella melaninogenica	0.801277
recurrent tonsillitis	prevotella histicola	0.869053
recurrent tonsillitis	tanerella forsythia
recurrent tonsillitis	gemella sanguinis	0.863134
recurrent tonsillitis	selenomonas	0.934042
recurrent tonsillitis	streptococcus intermedius	0.705862
recurrent tonsillitis	fusobacterium necrophorum	0.698437
recurrent tonsillitis	fusobacterium nucleatum	0.831514
recurrent tonsillitis	treponema denticola	0.87197
preeclamsia	bacillus
preeclamsia	listeria
preeclamsia	salmonella
preeclamsia	escherichia
preeclamsia	klebsiella pneumoniae
preeclamsia	anoxybacillus
preeclamsia	variovorax
preeclamsia	prevotella
preeclamsia	porphyromonas
preeclamsia	dialister
caries	propionibacterium acidifaciens
caries	streptococcus mutans	0.428533
caries	prevotella multisaccharivorax	0.67536
caries	lactobacillus crispatus	0.764175
caries	olsenella profusa	0.708301
caries	lactobacillus fermentum	0.876111
caries	delftia acidovorans	0.9464
caries	bacteroidetes	0.982344
caries	lachnospiraceae	0.951526
caries	prevotella intermedia	0.600008
psoriasis	flavisolibacter	1.08109
psoriasis	geobacillus	1.00335
psoriasis	methylobacterium	0.949766
psoriasis	cupriavidus	1.03927
psoriasis	schlegelella	0.913116
psoriasis	xanthomonadaceae	0.911487
psoriasis	staphylococcus	0.795783
atopic dermatitis	faecalibacterium prausnitzii	0.850131
type 2 diabetes	streptococcaceae	0.971725
bacterial vaginosis	lactobacillus iners	0.346826
bacterial vaginosis	lactobacillus crispatus	0.417585
bacterial vaginosis	prevotella	0.751535
bacterial vaginosis	gardnerella	0.390536
bacterial vaginosis	megasphaera	0.699319
bacterial vaginosis	leptotrichia amnionii	0.691556
bacterial vaginosis	streptococcus sanguinis	0.821958
bacterial vaginosis	gardnerella vaginalis	0.262338
bacterial vaginosis	atopobium vaginae	0.382487
bacterial vaginosis	aerococcus christensenii
bacterial vaginosis	dialister micraerophilus
bacterial vaginosis	prevotella timonensis	0.539767
bacterial vaginosis	lactobacillus	0.690011
bacterial vaginosis	coriobacteriaceae	1.03529
bacterial vaginosis	lachnospira	1.01721
bacterial vaginosis	sneathia	0.47649
bacterial vaginosis	actinomycetaceae	0.943407
bacterial vaginosis	allisonella	0.934796
bacterial vaginosis	parvimonas	0.753879
bacterial vaginosis	propionibacteriaceae	0.967268
bacterial vaginosis	dialister	0.850075
bacterial vaginosis	peptoniphilus	0.647974
bacterial vaginosis	porphyromonas	0.755208
bacterial vaginosis	citrobacter	0.997226
bacterial vaginosis	acinetobacter	0.960945
bacterial vaginosis	rhodobaca
hiv infection	propionibacteriaceae	0.956063
bacterial vaginosis	atopobium	0.601835
bacterial vaginosis	leptotrichia	0.72645
bacterial vaginosis	mobiluncus curtisii	0.563595
bacterial vaginosis	mobiluncus mulieris	0.555744
bacterial vaginosis	peptostreptococcus	0.787445
bacterial vaginosis	prevotella bivia	0.421034
bacterial vaginosis	prevotella disiens	0.584956
bacterial vaginosis	prevotella nigrescens	0.947138
bacterial vaginosis	sneathia sanguinegens	0.536459
bacterial vaginosis	alloiococcus	0.835335
bacterial vaginosis	eggerthella	0.807864
bacterial vaginosis	aerococcus	0.76723
bacterial vaginosis	papillibacter	0.98376
hiv infection	lactobacillus iners	0.669992
cervical cancer	peptostreptococcus anaerobius	0.816393
cervical cancer	anaerococcus tetradius
cervical cancer	sneathia sanguinegens	0.634851
cystic fibrosis	faecalibacterium prausnitzii	0.91167
cystic fibrosis	escherichia coli	0.899897
cystic fibrosis	eubacterium limosum	1.05112
cystic fibrosis	eubacterium biforme	0.98878
cystic fibrosis	alistipes	0.9939
cystic fibrosis	clostridium clostridioforme	0.962703
cystic fibrosis	tyzzerella nexilis	1.12018
cystic fibrosis	ruminococcus gnavus	0.929515
cystic fibrosis	enterobacteriaceae	0.857476
cystic fibrosis	veillonella dispar	0.898709
cystic fibrosis	akkermansia muciniphila	0.976878
cystic fibrosis	bacteroides xylanisolvens	1.00261
cystic fibrosis	bacteroides ovatus	1.03731
cystic fibrosis	ruminococcus bromii	1.05819
cystic fibrosis	roseburia intestinalis	1.05291
cystic fibrosis	bacteroides vulgatus	1.01276
cystic fibrosis	alistipes putredinis	1.04701
cystic fibrosis	veillonella atypica	0.893555
cystic fibrosis	bacteroides intestinalis	0.977524
cystic fibrosis	klebsiella pneumoniae	0.62704
cystic fibrosis	veillonella parvula	0.838848
cystic fibrosis	eubacterium eligens	1.11134
chronic obstructive pulmonary disease	novosphingobium	0.90239
cystic fibrosis	novosphingobium	0.958449
asthma	streptococcus	0.856288
asthma	neisseria	0.753505
asthma	prevotella	0.76733
asthma	veillonella	0.803224
asthma	lactobacillus	0.979812
asthma	pseudomonas	1.10621
asthma	stenotrophomonas	0.987836
chronic obstructive pulmonary disease	streptococcus	0.846297
chronic obstructive pulmonary disease	neisseria	0.704313
chronic obstructive pulmonary disease	prevotella	0.855792
chronic obstructive pulmonary disease	veillonella	0.751842
chronic obstructive pulmonary disease	lactobacillus	1.17785
chronic obstructive pulmonary disease	pseudomonas	0.935639
chronic obstructive pulmonary disease	stenotrophomonas	0.933914
chronic obstructive pulmonary disease	oribacterium	0.840325
chronic obstructive pulmonary disease	moraxella	0.649322
chronic obstructive pulmonary disease	actinobacillus	0.845245
chronic obstructive pulmonary disease	eikenella corrodens	0.827932
chronic obstructive pulmonary disease	haemophilus parahaemolyticus
chronic obstructive pulmonary disease	actinomyces	0.857942
chronic obstructive pulmonary disease	haemophilus parainfluenzae	0.689248
chronic obstructive pulmonary disease	propionibacterium acnes	0.822819
chronic obstructive pulmonary disease	micrococcus luteus	0.951135
chronic obstructive pulmonary disease	terrahaemophilus
chronic obstructive pulmonary disease	eubacterium saburreum	0.872277
chronic obstructive pulmonary disease	selenomonas	0.97986
chronic obstructive pulmonary disease	centipeda periodontii	0.876784
chronic obstructive pulmonary disease	lactobacillus sakei	1.0498
chronic obstructive pulmonary disease	afipia	0.779326
chronic obstructive pulmonary disease	brevundimonas	0.984238
chronic obstructive pulmonary disease	curvibacter	0.912056
chronic obstructive pulmonary disease	undibacterium	0.946318
chronic obstructive pulmonary disease	corynebacterium	0.72948
chronic obstructive pulmonary disease	capnocytophaga	0.766248
chronic obstructive pulmonary disease	leptolyngbya	0.949615
chronic obstructive pulmonary disease	burkholderia	0.86609
chronic obstructive pulmonary disease	atopobium	0.936522
chronic obstructive pulmonary disease	cryptobacterium	0.961935
chronic obstructive pulmonary disease	olsenella	0.966142
chronic obstructive pulmonary disease	nocardioides	0.896892
chronic obstructive pulmonary disease	arthrobacter	0.98407
chronic obstructive pulmonary disease	rothia	0.808291
chronic obstructive pulmonary disease	modestobacter
chronic obstructive pulmonary disease	humicoccus
chronic obstructive pulmonary disease	bifidobacterium	1.14275
chronic obstructive pulmonary disease	thermoactinomyces	1.00691
chronic obstructive pulmonary disease	abiotrophia	0.817688
chronic obstructive pulmonary disease	bulleidia	0.956892
chronic obstructive pulmonary disease	dialister	0.936719
chronic obstructive pulmonary disease	centipeda	0.970448
chronic obstructive pulmonary disease	catonella	0.889291
chronic obstructive pulmonary disease	butyrivibrio	1.02882
chronic obstructive pulmonary disease	eubacterium	1.02072
chronic obstructive pulmonary disease	anaerosporobacter	1.09313
chronic obstructive pulmonary disease	clostridium	1.02985
chronic obstructive pulmonary disease	peptostreptococcus	0.916588
chronic obstructive pulmonary disease	parvimonas	1.01419
chronic obstructive pulmonary disease	leptotrichia	0.810242
chronic obstructive pulmonary disease	fusobacterium	0.839829
chronic obstructive pulmonary disease	balneimonas
chronic obstructive pulmonary disease	kingella	0.797499
chronic obstructive pulmonary disease	aeromonas	1.00748
chronic obstructive pulmonary disease	serratia	1.01944
chronic obstructive pulmonary disease	citrobacter	0.97046
chronic obstructive pulmonary disease	desulfobulbus	0.931621
chronic obstructive pulmonary disease	campylobacter	1.02097
chronic obstructive pulmonary disease	tannerella	0.776061
chronic obstructive pulmonary disease	hallella
chronic obstructive pulmonary disease	tm7	0.782236
chronic obstructive pulmonary disease	dysgonomonas	0.988912
hiv infection	firmicutes	1.11772
hiv infection	bacteroidetes	1.07358
cystic fibrosis	lachnospiraceae	1.03051
cystic fibrosis	faecalibacterium	1.00726
cystic fibrosis	erysipelotrichaceae	1.16482
cystic fibrosis	shigella	0.881254
cystic fibrosis	enterococcus	0.941971
cystic fibrosis	veillonella	0.829752
cystic fibrosis	megasphaera	1.06436
cystic fibrosis	clostridium group xi	1.11107
cystic fibrosis	blautia	1.10687
rheumatoid arthritis	anaeroglobus	0.917437
rheumatoid arthritis	prevotella	0.82032
rheumatoid arthritis	selenomonas	0.990883
rheumatoid arthritis	leptotrichia	0.742336
rheumatoid arthritis	corynebacterium	0.86665
rheumatoid arthritis	capnocytophaga	0.72764
chronic obstructive pulmonary disease	haemophilus	0.567252
periodontal disease	anaeroglobus	0.796753
periodontal disease	prevotella	0.67552
periodontal disease	treponema	0.621467
periodontal disease	porphyromonas	0.697757
periodontal disease	tannerella	0.592586
periodontal disease	selenomonas	0.940563
periodontal disease	corynebacterium	0.815504
periodontal disease	granulicatella	0.70596
periodontal disease	actinomyces	0.601256
blepharitis	propionibacterium	0.53203
blepharitis	streptophyta	0.751435
blepharitis	corynebacterium	0.511481
blepharitis	enhydrobacter	0.608087
blepharitis	staphylococcus	0.508944
chronic rhinosinusitis	staphylococcus aureus	0.746872
chronic rhinosinusitis	streptococcus pneumoniae	0.714479
cystic fibrosis	proteobacteria	0.931297
cystic fibrosis	actinobacteria	0.963456
cystic fibrosis	firmicutes	1.04439
cystic fibrosis	bacteroidetes	1.04243
cystic fibrosis	lactobacillales	1.05616
cystic fibrosis	enterococcus faecalis	1.00234
cystic fibrosis	enterococcus faecium	0.923006
cystic fibrosis	clostridioides difficile	0.632794
cystic fibrosis	bifidobacterium bifidum	1.03802
cystic fibrosis	eubacterium rectale	1.05682
conjunctival scarring	corynebacterium	0.57184
conjunctival scarring	globicatella	1.055
conjunctival scarring	streptococcus	0.734419
oral lichen planus	proteobacteria	0.95127
oral lichen planus	streptococcus	0.708385
oral lichen planus	haemophilus	0.678744
oral lichen planus	rothia	0.686823
oral lichen planus	prevotella	0.896873
heart failure	clostridium	1.0988
heart failure	dorea	0.893361
heart failure	eubacterium rectale	1.13345
heart failure	dorea longicatena	1.09077
celiac disease, coaliac disease	lactobacillus	1.05077
celiac disease, coaliac disease	veillonella parvula	0.97648
celiac disease, coaliac disease	prevotella pallens	1.00108
celiac disease, coaliac disease	simonsiella muelleri	1.1232
celiac disease, coaliac disease	alloscardovia omnicolens
refractory celiac disease	streptococcus intermedius	0.932592
refractory celiac disease	prevotella scopos	1.02853
refractory celiac disease	prevotella oralis	0.94378
refractory celiac disease	prevotella shahii
refractory celiac disease	simonsiella muelleri	0.995294
refractory celiac disease	alloscardovia omnicolens
refractory celiac disease	treponema putidum
refractory celiac disease	prevotella salivae	1.02331
refractory celiac disease	fusobacterium periodonticum	1.06292
refractory celiac disease	haemophilus parainfluenzae	0.967422
interstitial cystitis	lactobacillus acidophilus	1.05173
coronary artery disease	bacteroides	0.971037
coronary artery disease	lactobacillales	0.985803
juvenile idiopathic arthritis	ruminococcaceae	0.912424
juvenile idiopathic arthritis	veillonellaceae	0.943482
juvenile idiopathic arthritis	peptostreptococcaceae	0.96063
juvenile idiopathic arthritis	clostridia cluster i	1.01023
preterm birth	clostridium cluster iv	1.06033
preterm birth	clostridium cluster xiva	1.06059
preterm birth	bacteroides	0.936616
preterm birth	clostridium cluster xviii	1.09572
polycystic ovary syndrome	actinobacteria	1.02226
crohn's disease	fusobacteria	1.04785
crohn's disease	firmicutes	1.18499
ulcerative colitis	fusobacteria	0.914364
ulcerative colitis	spirochaetes	0.960977
ulcerative colitis	synergistetes	0.988303
ulcerative colitis	bacteroidetes	0.89053
trachoma	corynebacterium	0.710568
trachoma	kocuria	0.961023
trachoma	myceligenerans
trachoma	paracoccus	1.00521
aggressive periodontitis	capnocytophaga	0.570183
aggressive periodontitis	corynebacterium	0.889006
aggressive periodontitis	gemella	0.72731
aggressive periodontitis	haemophilus	0.661009
aggressive periodontitis	streptococcus	0.852919
aggressive periodontitis	atopobium	0.750631
aggressive periodontitis	eubacterium	1.00846
aggressive periodontitis	filifactor	0.65061
aggressive periodontitis	peptostreptococcus	0.733854
aggressive periodontitis	tannerella	0.620114
aggressive periodontitis	tm7	0.848838
colon adenomas	firmicutes	0.786433
colon adenomas	proteobacteria	0.857989
colon adenomas	bacteroidetes	0.767519
colon adenomas	actinobacteria	1.04562
colon adenomas	chloroflexi	1.09596
colon adenomas	tenericutes	0.923422
colon adenomas	lactococcus	0.87545
colon adenomas	pseudomonas	1.17518
asthma	klebsiella	0.968654
asthma	leclercia	0.955931
interstitial cystitis	proteus	0.89391
interstitial cystitis	pelobacter	0.938548
interstitial cystitis	campylobacter	1.0157
interstitial cystitis	wolinella	0.817585
interstitial cystitis	acidovorax	0.889369
interstitial cystitis	methylophilus	0.950759
interstitial cystitis	bacteroides	1.15849
interstitial cystitis	streptococcus	0.935856
interstitial cystitis	enterococcus	1.03346
interstitial cystitis	aerococcus	0.746044
interstitial cystitis	coprococcus	0.900902
interstitial cystitis	megasphaera	0.787971
interstitial cystitis	peptostreptococcus	0.806766
interstitial cystitis	eubacterium	0.880489
interstitial cystitis	ruminococcus	0.874804
interstitial cystitis	faecalibacterium	0.919676
interstitial cystitis	mobiluncus	0.710555
interstitial cystitis	propionibacterium	0.925618
interstitial cystitis	propionimicrobium
interstitial cystitis	bifidobacterium	1.12255
interstitial cystitis	atopobium	0.798972
interstitial cystitis	lactobacillus	1.0207
interstitial cystitis	prevotella	0.911417
interstitial cystitis	dialister	0.788671
interstitial cystitis	cronobacter	0.949942
interstitial cystitis	bdellovibrio	1.00186
interstitial cystitis	methylotenera	0.88592
interstitial cystitis	sneathia	0.615426
interstitial cystitis	eggerthella	0.823197
interstitial cystitis	microbacterium	0.887387
interstitial cystitis	actinobaculum	0.628488
preterm birth	gardnerella vaginalis	0.750081
preterm birth	ureaplasma urealyticum	0.760729
gestational diabetes	acinetobacter	0.908161
primary open-angle glaucoma	streptococcus	0.930833
barrett's oesophagus	campylobacter concisus	0.606309
barrett's oesophagus	campylobacter rectus	0.7736
megaesophagus	streptococcus	0.786699
megaesophagus	veillonella	0.810998
irritable bowel syndrome	escherichia coli	0.946492
irritable bowel syndrome	klebsiella	0.965421
irritable bowel syndrome	aeromonas	1.10095
irritable bowel syndrome	acinetobacter	1.17303
irritable bowel syndrome	citrobacter	1.02048
irritable bowel syndrome	microvirgula
rheumatoid arthritis	clostridium perfringens	1.06829
type 1 diabetes	blautia	0.871244
type 1 diabetes	haemophilus	0.886079
type 1 diabetes	lachnospira	0.932279
type 1 diabetes	dialister	0.853399
type 1 diabetes	acidaminococcus	0.905822
multiple sclerosis	methanobrevibacter smithii	0.939801
behcet's disease	prevotella histicola	0.724955
behcet's disease	oribacterium sinus	0.770913
behcet's disease	neisseria	0.847651
behcet's disease	gemella sanguinis	0.686582
behcet's disease	fusobacterium periodonticum	0.820103
behcet's disease	campylobacter concisus	0.728877
behcet's disease	bifidobacterium dentium	1.01807
behcet's disease	rothia	0.879027
behcet's disease	veillonella	0.818195
pneumonia	streptococcus pneumoniae	0.416201
pneumonia	rothia	0.712104
pneumonia	gemellales	0.770583
pneumonia	prevotella melaninogenica	0.698986
pneumonia	veillonella dispar	0.723778
pneumonia	leptotrichia	0.818314
pneumonia	parascardovia	0.85939
colorectal cancer	coprococcus	0.925664
cutaneous burn	lactobacillus	1.05154
cutaneous burn	propionibacterium	0.727251
cutaneous burn	caldalkalibacillus
cutaneous burn	nesterenkonia	0.968125
cutaneous burn	aeribacillus	0.915655
cutaneous burn	staphylococcus	0.693426
cutaneous burn	halomonas	1.00873
cutaneous burn	flavobacterium	0.968216
cutaneous burn	enterococcus	0.955771
cutaneous burn	streptococcus	0.921663
cystic fibrosis	alcaligenaceae	0.883522
cystic fibrosis	prevotellaceae	1.05704
cystic fibrosis	bifidobacteriaceae	0.980238
cystic fibrosis	peptococcaceae	0.997633
cystic fibrosis	bacteroides	1.01647
cystic fibrosis	leuconostoc	1.17368
cystic fibrosis	roseburia	1.13289
cystic fibrosis	prevotella	0.923096
cystic fibrosis	odoribacter	1.16381
exacerbations of idiopathic pulmonary fibrosis	campylobacter	0.953312
exacerbations of idiopathic pulmonary fibrosis	stenotrophomonas	0.936801
exacerbations of idiopathic pulmonary fibrosis	veillonella	0.80465
head/neck cancer	actinomyces	0.86935
head/neck cancer	parvimonas	0.870489
hypertension	prevotella	0.906297
hypertension	klebsiella	1.09596
hypertension	porphyromonas	1.02675
hypertension	actinomyces	1.04822
hypertension	faecalibacterium	0.932524
hypertension	oscillibacter	0.846849
hypertension	roseburia	0.866615
hypertension	bifidobacterium	0.961671
hypertension	coprococcus	0.91463
hypertension	butyrivibrio	1.05561
type 2 diabetes	shuttleworthia	1.0063
type 2 diabetes	streptococcus	0.980477
type 2 diabetes	acinetobacter	1.07361
type 2 diabetes	halomonas	1.03054
type 2 diabetes	faecalibacterium	0.939967
type 2 diabetes	corynebacterium	0.962426
type 2 diabetes	klebsiella	1.07074
type 2 diabetes	pseudomonas	1.13136
type 2 diabetes	coprococcus	0.949705
type 2 diabetes	phascolarctobacterium	0.968072
type 2 diabetes	dorea	0.9382
type 2 diabetes	megamonas	1.02966
type 2 diabetes	oscillospira	0.888561
type 2 diabetes	actinomyces	0.862977
type 2 diabetes	finegoldia	0.895629
type 2 diabetes	lachnospira	0.932279
type 2 diabetes	staphylococcus	1.085
type 2 diabetes	microbacterium	1.09122
type 2 diabetes	sutterella	0.899866
type 2 diabetes	gemella	0.8856
type 2 diabetes	anaerostipes	0.963844
type 2 diabetes	bilophila	0.928965
type 2 diabetes	brevibacterium	1.03253
type 2 diabetes	odoribacter	0.966516
type 2 diabetes	paraprevotella	0.995415
type 2 diabetes	butyricimonas	0.889683
type 2 diabetes	lachnobacterium	0.856059
type 2 diabetes	bacteriodes uniformis	0.929475
type 2 diabetes	ruminococcus productus
type 2 diabetes	bacteroides ovatus	0.973346
type 2 diabetes	ruminococcus gnavus	0.939496
type 2 diabetes	shewanella algae	1.00073
type 2 diabetes	parabacteroides distasonis	0.912643
type 2 diabetes	bacteroides coprophilus	1.0094
type 2 diabetes	eubacterium biforme	0.981093
halitosis	leptotrichia wadei	0.566171
halitosis	peptostreptococcus stomatis	0.641484
halitosis	prevotella shahii
rectal carcinoma	bacteroides	1.02687
rectal carcinoma	phascolarctobacterium	0.917203
rectal carcinoma	parabacteroides	0.911966
rectal carcinoma	desulfovibrio	0.961798
rectal carcinoma	odoribacter	0.927223
rectal carcinoma	pseudomonas	1.14936
rectal carcinoma	escherichia	0.857518
rectal carcinoma	acinetobacter	0.981271
rectal carcinoma	lactobacillus	0.838757
rectal carcinoma	bacillus	1.1328
dandruff	leptotrichia	0.696276
dandruff	micrococcus	0.769582
dandruff	selenomonas	0.815385
dandruff	pseudomonas	0.901322
dandruff	erwinia	0.799955
dandruff	enhydrobacter	0.780808
dandruff	bartonellaceae	1.07455
dandruff	propionibacterium	0.569041
hiv infection	proteobacteria	1.07262
hiv infection	bilophila	1.01962
caries	granulicatella	0.705447
caries	actinomyces	0.54626
caries	aestuariimicrobium
viral diarrhea	bacteroides vulgatus	0.979681
viral diarrhea	bifidobacterium	0.906243
viral diarrhea	lactobacillus	0.882213
chronic rhinosinusitis	curtobacterium	1.04165
chronic rhinosinusitis	corynebacterium accolens	0.917316
chronic rhinosinusitis	pseudomonas	1.13446
chronic rhinosinusitis	pseudomonas aeruginosa	0.680532
chronic rhinosinusitis	alicycliphilus	1.14207
chronic rhinosinusitis	prevotella dentalis
chronic rhinosinusitis	cloacibacterium	1.06622
chronic rhinosinusitis	staphylococcus epidermidis	0.813043
chronic rhinosinusitis	propionibacterium acnes	0.864833
chronic rhinosinusitis	nocardia asteroides
chronic rhinosinusitis	haemophilus influenzae	0.625408
chronic rhinosinusitis	corynebacterium pseudodiphtheriticum	0.822599
chronic rhinosinusitis	streptococcus agalactiae	0.987227
chronic rhinosinusitis	moraxella catarrhalis	0.674275
chronic rhinosinusitis	lactobacillus sakei	0.983804
chronic rhinosinusitis	carnobacterium alterfunditum	1.11217
chronic rhinosinusitis	enterococcus mundtii	1.05102
chronic rhinosinusitis	pediococcus pentosaceus	1.06264
chronic rhinosinusitis	corynebacterium tuberculostearicum	0.754973
type 2 diabetes	lactobacillus ruminis	1.00068
type 2 diabetes	prevotella copri	0.735844
type 2 diabetes	methanobrevibacter	1.0377
type 2 diabetes	methanosphaera	1.10977
polycystic ovary syndrome	akkermansia	0.909779
polycystic ovary syndrome	bacteroides	1.05486
polycystic ovary syndrome	clostridium cluster iv	1.12676
polycystic ovary syndrome	lactobacillus	0.983626
polycystic ovary syndrome	oscillibacter	0.916872
polycystic ovary syndrome	ruminococcaceae	1.0048
aggressive periodontitis	bifidobacterium	1.07821
aggressive periodontitis	bacteroides	0.996128
aggressive periodontitis	pedobacter	1.021
aggressive periodontitis	rikenellaceae	1.07209
aggressive periodontitis	faecalibacterium	1.06941
aggressive periodontitis	granulicatella	0.707619
aggressive periodontitis	oribacterium	0.783393
aggressive periodontitis	oscillospira	1.08738
aggressive periodontitis	pseudoramibacter	0.930221
aggressive periodontitis	ruminococcus	1.18139
aggressive periodontitis	clostridiaceae	1.12395
aggressive periodontitis	lachnospiraceae	1.11871
aggressive periodontitis	tissierellaceae	0.919034
aggressive periodontitis	leptotrichiaceae	0.956841
aggressive periodontitis	cardiobacterium	0.64802
aggressive periodontitis	desulfobulbus	0.789768
aggressive periodontitis	paracoccus	1.02914
aggressive periodontitis	pseudomonas	1.0915
aggressive periodontitis	enterobacteriaceae	1.04662
aggressive periodontitis	pseudomonadaceae	0.946767
aggressive periodontitis	xanthomonadaceae	0.96965
aggressive periodontitis	akkermansia	1.10404
hiv-infected pneumonia	actinobacteria	0.990515
hiv-infected pneumonia	chloroflexi	1.10178
hiv-infected pneumonia	cyanobacteria	1.14743
hiv-infected pneumonia	bacteroidetes	0.990345
hiv-infected pneumonia	firmicutes	0.953682
crohn's disease	pelomonas	1.03275
crohn's disease	flavobacterium	1.12704
crohn's disease	propionibacterium acnes	1.05135
crohn's disease	anaerostipes	1.12915
crohn's disease	lachnobacterium	1.02049
crohn's disease	veillonella dispar	0.896191
crohn's disease	barnesiellaceae	1.08143
crohn's disease	bacteroides caccae	1.0601
crohn's disease	odoribacteraceae	1.07168
crohn's disease	clostridium	0.994522
crohn's disease	anaerofustis	1.14303
crohn's disease	coprococcus eutactus	0.998482
crohn's disease	butyricimonas	1.04276
crohn's disease	bacteroides eggerthii	0.993993
crohn's disease	alistipes indistinctus	1.11351
crohn's disease	proteus	1.07333
crohn's disease	christensenellaceae	0.972477
type 2 diabetes	bifidobacterium	0.884893
pervasive developmental disorder nos	faecalibacterium prausnitzii	1.17061
pervasive developmental disorder nos	ruminococcus gnavus	1.13193
pervasive developmental disorder nos	anaerofilum	1.13509
pervasive developmental disorder nos	oscillospira	1.01917
pervasive developmental disorder nos	sporobacter termitidis
pervasive developmental disorder nos	subdoligranulum	1.16879
pervasive developmental disorder nos	clostridium boltae
pervasive developmental disorder nos	tyzzerella nexilis	1.09597
pervasive developmental disorder nos	clostridium methylpentosum
pervasive developmental disorder nos	clostridium bartletti
pervasive developmental disorder nos	roseburia faecis	1.23425
pervasive developmental disorder nos	roseburia inulinivorans	1.30245
pervasive developmental disorder nos	roseburia hominis	1.19839
pervasive developmental disorder nos	roseburia intestinalis	1.25647
pervasive developmental disorder nos	dorea	1.12014
pervasive developmental disorder nos	coprococcus eutactus	1.1282
pervasive developmental disorder nos	lachnospira pectinoschiza
pervasive developmental disorder nos	eubacterium eligens	1.22048
pervasive developmental disorder nos	enterococcus casseliflavus	1.1707
pervasive developmental disorder nos	streptococcus salivarius	1.1547
pervasive developmental disorder nos	streptococcus thermophiles	1.1702
pervasive developmental disorder nos	turicibacter sanguinis	1.37303
pervasive developmental disorder nos	bacteriodes uniformis	1.22931
pervasive developmental disorder nos	bacteroides fragilis	1.16612
pervasive developmental disorder nos	bacteroides massiliensis	1.20032
pervasive developmental disorder nos	bacteroides ovatus	1.28149
pervasive developmental disorder nos	bacteroides vulgatus	1.18997
pervasive developmental disorder nos	bacteroides coprocola	1.24355
pervasive developmental disorder nos	barnesiella intestinihominis	1.20645
pervasive developmental disorder nos	parabacteroides	1.16559
pervasive developmental disorder nos	prevotella copri	1.1214
pervasive developmental disorder nos	alistipes onderdonkii	1.11614
pervasive developmental disorder nos	alistipes shahii	1.25241
pervasive developmental disorder nos	alistipes putredinis	1.16171
pervasive developmental disorder nos	escherichia coli	1.22994
pervasive developmental disorder nos	bifidobacterium catenulatum	1.13674
pervasive developmental disorder nos	collinsella	1.10695
pervasive developmental disorder nos	fusobacterium	1.20841
autism	faecalibacterium prausnitzii	0.9219
autism	ruminococcus obeum	0.920419
autism	anaerofilum	1.09295
autism	oscillospira	0.958245
autism	subdoligranulum	0.947006
autism	caloramator	1.03252
autism	clostridium aminophilum
autism	clostridium asparagiform	0.995928
autism	tyzzerella nexilis	0.924147
autism	clostridium bartletti
autism	roseburia faecis	1.05535
autism	roseburia inulinivorans	1.0209
autism	dorea	0.940002
autism	eubacterium coprostanoligenes	0.9071
autism	eubacterium ventriosum	0.99347
autism	eubacterium siraeum	0.939653
autism	streptococcus salivarius	1.03637
autism	streptococcus thermophiles	1.04138
autism	bacteriodes uniformis	1.02602
autism	bacteroides fragilis	1.04346
autism	bacteroides massiliensis	1.03783
autism	blautia faecis	0.910991
autism	bacteroides intestinalis	1.11762
autism	bacteroides coprocola	1.0126
autism	barnesiella intestinihominis	1.01575
autism	odoribacter splanchnicus	0.954731
autism	prevotella copri	0.997532
autism	alistipes onderdonkii	0.937205
autism	alistipes shahii	1.12043
autism	alistipes indistinctus	1.04112
autism	alistipes putredinis	0.97805
autism	parasutterella excrementihominis
autism	enterobacter hormaechei	1.06685
autism	escherichia coli	1.03525
autism	shigella	0.997429
autism	bifidobacterium adolescentis	0.986707
autism	fusobacterium	1.10191
autism	akkermansia muciniphila	0.969458
polycystic ovary syndrome	tenericutes	0.912118
macular degeneration	anaerotruncus	0.962509
macular degeneration	oscillibacter	1.00058
macular degeneration	ruminococcus torques	1.06723
macular degeneration	eubacterium ventriosum	1.01817
macular degeneration	bacteroides eggerthii	0.945622
caries	bifidobacterium dentium	0.960099
caries	fusobacterium periodonticum	0.634579
caries	bergeyella	0.718088
caries	lactobacillus salivarius	0.978222
caries	parascardovia denticolens	0.705218
caries	alloprevotella	0.922242
caries	stomatobaculum	0.856791
caries	lachnoanaerobaculum umeaense	0.902087
spondyloarthritis	dialister	0.953118
spondyloarthritis	alicyclobacillus	0.943869
spondyloarthritis	lachnospiraceae	1.02595
spondyloarthritis	ruminococcus	0.969067
spondyloarthritis	roseburia	1.0224
spondyloarthritis	enterobacteriaceae	1.04368
systemic lupus erythematosus	lachnospiraceae	1.02868
systemic lupus erythematosus	prevotella oulorum
systemic lupus erythematosus	prevotella pleuritidis
systemic lupus erythematosus	pseudomonas	1.00155
systemic lupus erythematosus	treponema maltophilum
systemic lupus erythematosus	sphingomonas	0.913149
systemic lupus erythematosus	rothia aeria	0.858446
systemic lupus erythematosus	capnocytophaga gingivalis	0.823931
systemic lupus erythematosus	ralstonia	0.963507
systemic lupus erythematosus	leptotrichia	0.835858
systemic lupus erythematosus	streptococcus sanguinis	0.893189
systemic lupus erythematosus	haemophilus parainfluenzae	0.821144
systemic lupus erythematosus	fusobacterium	0.829684
systemic lupus erythematosus	selenomonas noxia	0.799827
systemic lupus erythematosus	prevotella oris	0.882146
systemic lupus erythematosus	prevotella nigrescens	0.82805
systemic lupus erythematosus	fretibacterium fastidiosum	0.792722
colorectal cancer	ruminococcus	0.879988
colorectal cancer	oscillibacter	0.880154
colorectal cancer	parvimonas	0.999567
transient ischemic attack	proteobacteria	1.01137
transient ischemic attack	porphyromonadaceae	0.984267
transient ischemic attack	parabacteroides	1.08576
transient ischemic attack	enterobacter	1.03485
transient ischemic attack	rikenellaceae	1.0019
transient ischemic attack	alistipes	0.998185
transient ischemic attack	megasphaera	1.16483
transient ischemic attack	deltaproteobacteria	1.03422
transient ischemic attack	oscillibacter	1.08928
transient ischemic attack	desulfovibrio	1.03228
transient ischemic attack	lactobacillus	1.15238
transient ischemic attack	eubacterium	1.10517
transient ischemic attack	synergistetes	1.04571
transient ischemic attack	subdoligranulum	1.15436
transient ischemic attack	anaerosporobacter	1.05604
transient ischemic attack	shewanella	1.01197
transient ischemic attack	paraprevotella	1.04279
transient ischemic attack	faecalibacterium	1.11233
transient ischemic attack	prevotella	1.12711
transient ischemic attack	bacteroides	1.13203
type 2 diabetes	propionibacterium	1.01809
type 2 diabetes	kocuria	1.10235
type 2 diabetes	micrococcus	1.08361
type 2 diabetes	dermacoccus	1.02323
type 2 diabetes	sphingomonas	1.02937
type 2 diabetes	actinomycetales	1.06035
type 2 diabetes	comamonas	1.01229
type 2 diabetes	rubrobacter	1.00702
parkinson's disease	barnesiellaceae	1.07931
parkinson's disease	enterococcaceae	1.09633
parkinson's disease	alistipes shahii	1.10204
parkinson's disease	prevotella copri	0.938883
parkinson's disease	eubacterium biforme	1.06356
parkinson's disease	clostridium saccharolyticum
short bowel syndrome	tyzzerella	0.994759
short bowel syndrome	lachnoclostridium	1.01482
short bowel syndrome	hungatella	1.04624
short bowel syndrome	anaerostipes	1.04973
short bowel syndrome	eggerthella	1.10649
short bowel syndrome	peptoclostridium	0.991417
short bowel syndrome	ruminiclostridium	0.909441
short bowel syndrome	veillonella	0.987541
short bowel syndrome	enterococcus	0.89049
short bowel syndrome	haemophilus	1.1005
short bowel syndrome	aggregatibacter	1.186
short bowel syndrome	porphyromonas	1.16463
short bowel syndrome	neisseria	1.1153
short bowel syndrome	fusobacterium	1.01476
short bowel syndrome	lachnoanaerobaculum	1.11177
irritable bowel syndrome	bacteroidales	1.10273
irritable bowel syndrome	lactobacillales	1.03131
irritable bowel syndrome	holdemania	0.944369
denture stomatitis	fusobacterium	0.709093
denture stomatitis	streptococcus gordonii	0.476495
denture stomatitis	streptococcus sanguinis	0.488735
denture stomatitis	streptococcus australis	0.566056
denture stomatitis	porphyromonas	0.641719
systemic lupus erythematosus	rhodococcus	1.056
systemic lupus erythematosus	eggerthella	0.910669
systemic lupus erythematosus	klebsiella	1.00137
systemic lupus erythematosus	prevotella	0.901375
systemic lupus erythematosus	eubacterium	0.990528
systemic lupus erythematosus	pseudobutyrivibrio	1.03848
systemic lupus erythematosus	flavonifractor	0.945495
systemic lupus erythematosus	dialister	0.880281
spondyloarthritis	faecalibacterium prausnitzii	0.886583
spondyloarthritis	bifidobacterium	1.05111
spinal cord injury	escherichia coli	1.12478
spinal cord injury	lactobacillus	1.04744
spinal cord injury	corynebacterium	0.893549
chronic obstructive pulmonary disease	clostridium symbiosum	1.06519
chronic obstructive pulmonary disease	anaerobacter	0.861002
osmotic diarrhea	alistipes	1.08729
osmotic diarrhea	holdemania	0.95348
osmotic diarrhea	acinetobacter	0.996595
osmotic diarrhea	rikenella	0.934273
reflux esophagitis	veillonella	0.751538
reflux esophagitis	neisseria	0.730257
reflux esophagitis	fusobacterium	0.766322
barrett's oesophagus	veillonella	0.717146
barrett's oesophagus	neisseria	0.698367
barrett's oesophagus	fusobacterium	0.581884
atopic eczema	bacteroides fragilis	0.947169
atopic eczema	bacteroides ovatus	0.92598
atopic eczema	bacteroides plebeius	0.854347
atopic eczema	bacteroides stercoris	0.801282
atopic eczema	bacteroides vulgatus	0.900344
atopic eczema	clostridium leptum	0.944024
atopic eczema	ruminococcus bromii	0.923243
atopic eczema	ruminococcus lactaris	0.932745
atopic eczema	tyzzerella nexilis	0.951376
atopic eczema	clostridium cellulosi
atopic dermatitis	propionibacterium acnes	0.684978
pancreatic cancer	porphyromonas gingivalis	0.689556
pancreatic cancer	aggregatibacter actinomycetemcomitans	0.695696
inactive crohn's disease	faecalibacterium prausnitzii	0.737782
endometrial cancer	anaerostipes	1.08739
endometrial cancer	treponema	0.910609
hiv infection	haemophilus parainfluenzae	0.826408
hiv infection	streptococcus mitis	0.819037
endometrial cancer	atopobium	0.833329
endometrial cancer	bacteroides	1.13377
endometrial cancer	arthrospira	1.16792
endometrial cancer	dialister	0.92252
endometrial cancer	peptoniphilus	0.857121
endometrial cancer	ruminococcus	0.965988
endometrial cancer	porphyromonas	0.884134
endometrial cancer	anaerotruncus	1.10985
bacterial vaginosis	fusobacterium nucleatum	0.772694
bacterial vaginosis	clostridium acetobutylicum	0.878563
bacterial vaginosis	clostridium thermocellum	0.9497
bacterial vaginosis	streptococcus	0.774996
infantile eczema	bacteroidaceae	0.794135
infantile eczema	deinococcaceae
inactive crohn's disease	clostridium cluster iv	1.01047
inactive crohn's disease	ruminococcus	0.954946
inactive crohn's disease	roseburia	0.98056
inactive crohn's disease	bacteriodes-prevotella
inactive crohn's disease	bifidobacterium adolescentis	0.966558
atopic dermatitis	staphylococcus aureus	0.609434
atopic dermatitis	staphylococcus epidermidis	0.584512
granulomatous mastitis	corynebacterium kroppenstedtii	0.655822
atopic dermatitis	streptococcus	0.908592
atopic dermatitis	propionibacterium	0.713477
atopic dermatitis	corynebacterium	0.736201
crohn's disease	streptococcus	0.99506
crohn's disease	neisseria	0.863685
crohn's disease	veillonella	0.918743
ulcerative colitis	veillonella	0.969111
pancreatic cancer	leptotrichia	0.672687
ulcerative colitis	haemophilus	0.952481
severe skin and soft tissue infection	proteobacteria	0.869318
crohn's disease	haemophilus	0.842359
crohn's disease	gemella	0.895987
coronary heart disease	chlamydia	1.00719
rheumatoid arthritis	collinsella	0.921129
rheumatoid arthritis	eggerthella lenta	0.923562
rheumatoid arthritis	faecalibacterium	0.916311
acne	propionibacterium acnes	0.5087
acne	staphylococcus epidermidis	0.504712
vitiligo	corynebacterium	0.630861
vitiligo	rathayibacter
vitiligo	yimella
vitiligo	aeromicrobium	0.95509
vitiligo	pseudonocardia	0.935095
vitiligo	turicibacter	0.98462
vitiligo	tessaracoccus	0.828361
vitiligo	skermanella	0.917568
vitiligo	dyadobacter
vitiligo	dermacoccus	0.76731
vitiligo	roseomonas	0.817206
vitiligo	pelomonas	0.880934
vitiligo	cellvibrio	0.951676
vitiligo	geminicoccus
appendicitis	fusobacterium nucleatum	0.696543
appendicitis	fusobacterium necrophorum	0.649999
appendicitis	fusobacterium varium	0.835316
acne	propionibacterium humerusii	0.563785
acne	propionibacterium granulosum	0.52616
gastro-oesophageal reflux disease	campylobacter concisus	0.803228
constipation	blautia	0.786048
constipation	coprococcus	0.788044
constipation	ruminococcus	0.836968
constipation	prevotella	0.920968
behcet's disease	roseburia	0.954084
behcet's disease	subdoligranulum	0.921887
disease-free	comamonadaceae	1.04843
disease-free	streptococcus	0.891228
disease-free	cloacibacterium	0.920479
disease-free	prevotella	0.855828
disease-free	propionibacterium	0.90665
disease-free	helicobacter	0.849125
disease-free	actinobacteria	0.957409
disease-free	dechloromonas	1.04354
disease-free	pseudomonas	0.998852
disease-free	paenibacillus	0.953796
disease-free	staphylococcus	0.938606
disease-free	aquabacterium	0.897146
disease-free	neisseria	0.874721
primary sclerosing cholangitis	uncultured clostridiales ii	0.907696
chronic rhinosinusitis with asthma	corynebacterium	0.758424
chronic rhinosinusitis with asthma	finegoldia	0.890537
chronic rhinosinusitis with cystic fibrosis	corynebacterium	0.812024
chronic rhinosinusitis with cystic fibrosis	streptococcus	0.865934
chronic rhinosinusitis with cystic fibrosis	peptoniphilus	0.894762
chronic rhinosinusitis with cystic fibrosis	propionibacterium	0.859804
chronic rhinosinusitis with cystic fibrosis	finegoldia	0.936677
asthma	moraxella	0.649801
chronic rhinosinusitis	propionibacterium	0.84187
chronic rhinosinusitis	peptoniphilus	0.89228
primary sclerosing cholangitis	fusobacterium	0.762397
primary sclerosing cholangitis	lactobacillus	1.16383
primary sclerosing cholangitis	morganella	0.935506
primary sclerosing cholangitis	streptococcus	0.946558
primary sclerosing cholangitis	anaerostipes	0.938169
atopic dermatitis	bifidobacterium	0.873008
primary sclerosing cholangitis	succinivibrio	1.00558
primary sclerosing cholangitis	desulfovibrio	0.932083
primary sclerosing cholangitis	phascolarctobacterium	1.0122
primary sclerosing cholangitis	coprococcus	0.950705
primary sclerosing cholangitis	lachnospiraceae	0.954227
primary sclerosing cholangitis	christensenellaceae	0.973583
postmenopausal	lactobacillus	0.772741
type 1 diabetes	streptococcus	0.980477
type 1 diabetes	lachnospiraceae	0.936096
type 1 diabetes	peptostreptococcaceae	1.0267
type 1 diabetes	pasteurellaceae	1.03309
celiac disease, coaliac disease	prevotella	0.943146
celiac disease, coaliac disease	lachnospiraceae	1.02231
celiac disease, coaliac disease	peptostreptococcaceae	1.02247
aphthous stomatitis	akkermansia	1.11894
aphthous stomatitis	streptococcaceae	0.869297
aphthous stomatitis	veillonellaceae	0.81575
aphthous stomatitis	clostridium	0.9314
aphthous stomatitis	caulobacter	0.943765
aphthous stomatitis	porphyromonadaceae	0.927097
primary sclerosing cholangitis-ibd	escherichia	1.14003
primary sclerosing cholangitis-ibd	lachnospiraceae	1.01441
primary sclerosing cholangitis-ibd	megasphaera	0.998814
primary sclerosing cholangitis-ibd	prevotella	1.07419
primary sclerosing cholangitis-ibd	roseburia	1.14717
oral cancer	firmicutes	1.04564
oral cancer	actinobacteria	1.12589
oral cancer	streptococcus	0.775355
oral cancer	rothia	0.815606
oral cancer	fusobacterium	0.746381
ulcerative colitis	sutterella wadsworthensis	0.754158
crohn's disease	clostridium ramosum	1.03679
crohn's disease	eubacterium cylindroides
ulcerative colitis	clostridioides difficile	0.782341
celiac disease, coaliac disease	lactobacillales	1.10125
celiac disease, coaliac disease	megasphaera	1.00657
celiac disease, coaliac disease	veillonellaceae	1.0284
celiac disease, coaliac disease	bergeriella
celiac disease, coaliac disease	firmicutes	1.1349
psoriatic arthritis	akkermansia	0.989725
psoriatic arthritis	ruminococcus	0.986976
psoriatic arthritis	pseudobutyrivibrio	1.04087
psoriasis	parabacteroides	1.07899
psoriasis	coprobacillus	0.964743
psoriatic arthritis	coprococcus	0.959469
psoriasis	coprococcus	0.956059
psoriatic arthritis	alistipes	0.961882
psoriatic arthritis	parabacteroides	1.032
psoriasis	lachnospiraceae	1.00029
psoriasis	ruminococcaceae	0.994573
psoriasis	bacteroidetes	0.922805
asthma	lachnospira	0.851649
asthma	faecalibacterium	0.842409
asthma	rothia	0.899256
chronic lung disease	moraxella catarrhalis	0.67051
chronic lung disease	haemophilus influenzae	0.599678
chronic lung disease	staphylococcus aureus	0.798232
chronic lung disease	corynebacterium propinquum	0.960835
chronic lung disease	mitis group streptococci	0.879778
chronic lung disease	moraxella nonliquefaciens
celiac disease, coaliac disease	enterobacteriaceae	0.976746
celiac disease, coaliac disease	streptococcus sanguinis	1.01453
celiac disease, coaliac disease	gemella	0.941372
celiac disease, coaliac disease	streptococcus thermophiles	1.02013
celiac disease, coaliac disease	granulicatella adiacens	1.08296
celiac disease, coaliac disease	mogibacterium	1.02903
celiac disease, coaliac disease	selenomonas	1.23445
celiac disease, coaliac disease	porphyromonas endodontalis	1.09158
celiac disease, coaliac disease	prevotella nanceiensis	1.01791
celiac disease, coaliac disease	actinomyces oris	1.00383
celiac disease, coaliac disease	atopobium	0.972865
celiac disease, coaliac disease	corynebacterium durum	1.09598
celiac disease, coaliac disease	enterococcus	1.11905
celiac disease, coaliac disease	bacteroides	1.05209
celiac disease, coaliac disease	salmonella	1.01146
celiac disease, coaliac disease	shigella	1.02955
celiac disease, coaliac disease	klebsiella	1.02979
cardiovascular disease	proteobacteria	1.19137
cardiovascular disease	actinobacteria	1.18462
clostridium difficile associated disease	firmicutes	1.02034
clostridium difficile associated disease	proteobacteria	1.05196
clostridium difficile associated disease	actinobacteria	1.08268
clostridium difficile associated disease	bacteroidetes	1.0124
botulism	firmicutes	0.940249
botulism	proteobacteria	0.945817
botulism	enterobacteriaceae	0.665294
idiopathic pulmonary fibrosis	streptococcus	0.959704
idiopathic pulmonary fibrosis	veillonella	0.89922
idiopathic pulmonary fibrosis	haemophilus	0.678111
idiopathic pulmonary fibrosis	neisseria	0.836816
asthma	comamonadaceae	1.01496
asthma	sphingomonadaceae	0.902164
asthma	nitrosomonadaceae	1.02163
asthma	oxalobacteraceae	1.0168
asthma	pseudomonadaceae	0.923602
rett syndrome	bifidobacterium	0.947882
rett syndrome	bacteroides	0.945636
rett syndrome	faecalibacterium	0.868081
rett syndrome	lachnospiraceae incertae sedis	0.823288
rett syndrome	alistipes	0.851522
rett syndrome	streptococcus	0.88957
rett syndrome	gemmiger	0.842406
rett syndrome	ruminococcus	0.84915
rett syndrome	blautia	0.869858
rheumatoid arthritis	lactobacillus	1.06493
crohn's disease	escherichia coli	1.05803
gingivitis	streptococcus	0.686467
gingivitis	veillonella	0.65432
gingivitis	prevotella	0.70182
barrett's oesophagus	streptococcus	0.680079
barrett's oesophagus	gemella	0.631722
barrett's oesophagus	bulleidia	0.694407
barrett's oesophagus	mycoplasma	0.686685
barrett's oesophagus	firmicutes	0.848252
barrett's oesophagus	mogibacterium	0.706497
chronic prostatitis / chronic pelvic pain syndrome	alphaproteobacteria	1.11495
chronic prostatitis / chronic pelvic pain syndrome	rhizobiales	1.09711
chronic prostatitis / chronic pelvic pain syndrome	phyllobacterium	1.02343
chronic prostatitis / chronic pelvic pain syndrome	coriobacteriaceae	1.06498
chronic prostatitis / chronic pelvic pain syndrome	mogibacterium	0.959107
chronic prostatitis / chronic pelvic pain syndrome	porphyromonas	0.897147
chronic prostatitis / chronic pelvic pain syndrome	porphyromonadaceae	1.0383
chronic prostatitis / chronic pelvic pain syndrome	verrucomicrobia	1.11798
chronic prostatitis / chronic pelvic pain syndrome	prevotella	0.931722
multiple sclerosis	fusobacteria	1.04109
multiple sclerosis	firmicutes	1.05686
caries	rothia denticariosa
caries	actinomyces graevenitzii	0.641583
caries	veillonella sp. oral taxon 780
caries	prevotella salivae	0.719679
caries	leptotrichia sp. oral clone fp036	0.481816
crohn's disease	enterorhabdus	1.04103
crohn's disease	gordonibacter	1.11252
crohn's disease	butyricicoccus pullicaecorum	1.11453
kidney stone	bacteroides	1.02655
kidney stone	varibaculum	0.931037
kidney stone	parabacteroides	1.06184
kidney stone	prevotella	1.02737
kidney stone	alistipes	0.999514
kidney stone	finegoldia	1.00095
kidney stone	peptoniphilus	1.02796
atopic dermatitis	clostridium	0.944027
atopic dermatitis	lactobacillus	0.911701
eosinophilic esophagitis	campylobacter	0.985543
eosinophilic esophagitis	neisseria	0.837758
eosinophilic esophagitis	corynebacterium	0.881233
eosinophilic esophagitis	granulicatella	0.761038
chronic kidney disease	roseburia	0.861431
chronic kidney disease	faecalibacterium prausnitzii	0.869783
chagas' disease	lactobacillus	1.08698
chagas' disease	peptococcus	1.07907
chagas' disease	veillonella	0.916871
chagas' disease	enterococcus	1.14406
chagas' disease	fusobacterium	0.910345
crohn's disease	bacteroides-prevotella group	1.21497
periodontitis	porphyromonas endodontalis	0.688687
periodontitis	porphyromonas gingivalis	0.467699
periodontitis	treponema denticola	0.416567
periodontitis	treponema maltophilum
periodontitis	streptococcus mitis	0.644596
periodontitis	gemella haemolysans	0.687173
periodontitis	granulicatella adiacens	0.770858
periodontitis	treponema socranskii	0.608453
periodontitis	filifactor alocis	0.530899
periodontitis	streptococcus constellatus	0.572393
anorexia nervosa	clostridium coccoides group	1.14645
anorexia nervosa	clostridium leptum subgroup	1.15131
anorexia nervosa	bacteroides fragilis group	1.0973
anorexia nervosa	enterococcus	1.07822
anorexia nervosa	streptococcus	1.14697
periodontitis	streptococcus sanguinis	0.654019
periodontitis	eubacterium saphenum	0.612125
periodontitis	mogibacterium timidum	0.613636
periodontitis	treponema parvum
laryngeal carcinoma	rothia	0.637223
laryngeal carcinoma	burkholderia	0.908273
psoriasis	faecalibacterium prausnitzii	0.780349
inflammatory bowel disease	faecalibacterium prausnitzii	0.7339
asthma	proteobacteria	1.00722
asthma	gammaproteobacteria	1.01954
kawasaki disease	ruminococcus	1.00866
kawasaki disease	blautia	1.04821
kawasaki disease	faecalibacterium	1.01435
kawasaki disease	eubacterium	1.03635
kawasaki disease	roseburia	1.0808
kawasaki disease	clostridium	0.983722
kawasaki disease	coprococcus	1.04326
kawasaki disease	peptoclostridium	0.902735
kawasaki disease	megamonas	0.876258
kawasaki disease	staphylococcus	0.945875
kawasaki disease	rothia	0.813721
kawasaki disease	streptococcus pneumoniae	0.682432
kawasaki disease	streptococcus oralis	0.8268
kawasaki disease	roseburia intestinalis	1.00834
kawasaki disease	roseburia hominis	0.904631
short bowel syndrome	bacteroidetes	0.886924
short bowel syndrome	clostridium coccoides group	0.942819
short bowel syndrome	clostridium leptum	0.996884
short bowel syndrome	lactobacilli	1.06478
periodontitis	lautropia mirabilis	0.780345
periodontitis	rothia aeria	0.729893
periodontitis	streptococcus	0.795959
periodontitis	rothia denticariosa
periodontitis	tannerella forsythia	0.452776
periodontitis	prevotella intermedia	0.523938
periodontitis	prevotella tannerae	0.699003
chronic rhinosinusitis	bacteroidetes	1.17651
atopic eczema	proteobacteria	0.962694
rhinovirus infection	neisseria	0.678342
rhinovirus infection	propionibacterium	0.766595
periodontitis	actinomyces	0.625592
periodontitis	burkholderia cepacia	0.820165
periodontitis	actinomyces gerencseriae	0.653185
periodontitis	actinomyces odontolyticus	0.670486
periodontitis	porphyromonas catoniae	0.784775
periodontitis	johnsonella
periodontitis	bacteroidetes	0.983487
periodontitis	pseudoramibacter alactolyticus	0.695409
periodontitis	lachnospiraceae	1.02327
periodontitis	synergistetes	0.756532
periodontitis	selenomonas sputigena	0.648906
periodontitis	mycoplasma faucium	0.804657
periodontitis	chloroflexi	0.99457
periodontitis	peptostreptococcaceae	0.984823
periodontitis	eubacterium minutum
periodontitis	peptostreptococcus stomatis	0.695465
periodontitis	parvimonas micra	0.602995
periodontitis	treponema lecithinolyticum
periodontitis	tanerella forsythia
periodontitis	eubacterium nodatum	0.654904
periodontitis	eubacterium brachy
periodontitis	desulfobulbus	0.777691
ulcerative colitis	lachnospiraceae	0.866479
ulcerative colitis	coriobacteriaceae	1.0243
crohn's disease	lachnospiraceae	1.04704
crohn's disease	coriobacteriaceae	1.06827
ulcerative colitis	lactobacillus	0.840104
obesity	alistipes	1.12843
obesity	blautia	0.821057
obesity	coprococcus	0.845872
obesity	eubacterium	0.984975
obesity	roseburia	0.844277
obesity	oscillospira	0.766239
obesity	ruminococcus	0.846685
obesity	prevotella	0.843074
obesity	peptoniphilus	0.98586
obesity	alcaligenaceae	0.93526
obesity	escherichia	0.987744
non alcoholic steatohepatitis	prevotella	1.0059
non alcoholic steatohepatitis	peptoniphilus	1.04018
non alcoholic steatohepatitis	alcaligenaceae	1.01267
non alcoholic steatohepatitis	escherichia	0.936695
non alcoholic steatohepatitis	bifidobacterium	0.927952
non alcoholic steatohepatitis	alistipes	0.841657
non alcoholic steatohepatitis	blautia	0.93618
non alcoholic steatohepatitis	coprococcus	0.949278
non alcoholic steatohepatitis	eubacterium	0.918961
non alcoholic steatohepatitis	roseburia	0.888458
non alcoholic steatohepatitis	oscillospira	1.01183
non alcoholic steatohepatitis	ruminococcus	0.956162
pancreatitis	faecalibacterium prausnitzii	1.01482
pancreatitis	ruminococcus bromii	1.12044
cirrhosis	veillonella	0.826618
cirrhosis	megasphaera	0.997996
cirrhosis	dialister	0.937399
cirrhosis	atopobium	0.911776
cirrhosis	prevotella	0.919529
cirrhosis	neisseria	0.975251
cirrhosis	haemophilus	0.855841
non-alcoholic fatty liver disease	pseudobutyrivibrio	1.05666
non-alcoholic fatty liver disease	anaerotruncus	0.928367
non-alcoholic fatty liver disease	lactobacillus	1.01751
non-alcoholic fatty liver disease	roseburia	0.928779
non-alcoholic fatty liver disease	coprococcus	0.953076
non-alcoholic fatty liver disease	ruminococcus	0.944944
non-alcoholic fatty liver disease	moryella	1.01446
non-alcoholic fatty liver disease	anaerosporobacter	0.951445
non-alcoholic fatty liver disease	oscillibacter	0.848265
cirrhosis	roseburia faecis	1.09285
cirrhosis	alistipes putredinis	1.05163
cirrhosis	mogibacterium	1.02517
cirrhosis	dehalobacterium	1.07073
cirrhosis	peptostreptococcaceae	0.929845
ascites	moraxellaceae	0.886355
hepatitis b	prevotella	0.954461
hepatitis b	capnocytophaga	0.882699
hepatitis b	corynebacterium	0.977509
hepatitis b	campylobacter	1.01406
hepatitis b	aggregatibacter	0.823206
hepatitis b	porphyromonas	0.978421
hepatitis b	treponema	1.0014
hepatitis b	eubacterium	0.954731
hepatitis b	filifactor	0.913956
cirrhosis	fusobacterium	0.904207
cirrhosis	catonella	1.04973
cirrhosis	eubacterium	0.970941
cirrhosis	filifactor	1.05607
cirrhosis	yersinia	0.999411
cirrhosis	leptotrichia	1.01302
cirrhosis	capnocytophaga	1.05933
cirrhosis	selenomonas	1.24536
cirrhosis	aggregatibacter	1.0385
cirrhosis	lachnoanaerobaculum	0.961156
cirrhosis	cardiobacterium	0.940926
non-alcoholic fatty liver disease	alistipes	0.895692
non-alcoholic fatty liver disease	odoribacter	0.880879
non-alcoholic fatty liver disease	flavonifractor	0.867395
non-alcoholic fatty liver disease	escherichia	0.952685
non-alcoholic fatty liver disease	anaerobacter	0.809933
non-alcoholic fatty liver disease	clostridium group xi	1.03501
non-alcoholic fatty liver disease	streptococcus	1.08078
cirrhosis	bacteroides	1.02474
appendicitis	peptostreptococcus	0.731863
appendicitis	bilophila	0.915528
appendicitis	parvimonas	0.896598
appendicitis	porphyromonas	0.835867
appendicitis	bulleidia	0.797558
appendicitis	mogibacterium	0.837598
appendicitis	fusobacterium	0.615403
appendicitis	aminobacterium	0.988564
appendicitis	proteus	0.802171
appendicitis	anaerovorax	0.893946
appendicitis	anaerofilum	0.956738
appendicitis	paenibacillus	1.10405
appendicitis	acidobacteriaceae	0.933523
appendicitis	pseudonocardiaceae	0.92456
appendicitis	bergeyella	0.822203
[truncated: 6,656 more rows]

## Sheet: long-covid references
long covid	human coronavirus	Evidence found
	mycoplasma pneumoniae	Evidence found
	actinomycetaceae
	respiratory syncytial virus	Evidence found
	aeromonas salmonicida	No evidence found
	human adenovirus	Evidence found
	sarcina ventriculi	Evidence found for Covid	https://www.mdpi.com/2077-0383/11/8/2202/htm, https://www.ncbi.nlm.nih.gov/pmc/articles/PMC8661960/
	arcanobacterium
	enterovirus	Evidence found	https://www.frontiersin.org/articles/10.3389/fmicb.2021.698169/full
	cytomegalovirus	Evidence found	https://www.frontiersin.org/articles/10.3389/fimmu.2021.784145/full
	corynebacterium pseudodiphtheriticum	Evidence found	Linked to covid patients

## Sheet: microbioota-anatomy
Microbiome type	Count
gut microbiota	44890
oral microbiome	2757
vaginal microbiome	1457
skin microbiome	1315
lung microbiota	665
nasal microbiome	248
urinary microbiome	241
eye microbiome	91
human milk microbiota	86
endometrial microbiome	64
uterine microbiome	58
placental microbiome	51
biliary tract microbiome	39
